# Supplementary material for: Comparative Study on Physiological Responses and Gene Expression of Bud Endodormancy Release Between Two Herbaceous Peony Cultivars (Paeonia lactiflora Pall.) With Contrasting Chilling Requirements
Source: Front Plant Sci. 2022 Feb 2;12:772285. doi: 10.3389/fpls.2021.772285 (PMC8847303; doi:10.3389/fpls.2021.772285)
Supplement: Supplementary file 1 [file Table_1.XLSX]

## Sheet: Supplementary Table S1-1
Supplementary Table S1-1 | cDNA sequences and primers of the candidate genes used in this study
Gene name	Gene ID	Pimer Squences		cDNA Sequences
SS3	F02_cb605_c11/f1p0/3211	F	AAATGGCCCCGATTGCAAAG	TTAGTTATAAGTACACGGATTCTGATAGAGATCGATGGTCTGATTGATCGTTCATGGCGATTTCTGCTGACTGGTTTTTGTCAAAGAAGGATACTTTCTAAAACGAACTTTGGTTTGAAAAGCTATGGAAGTCGCTCTGCAAGTACAGAGGCCACTTCATTGCCGAATAAATTTCCCTGGTAGAGGTCATTTGAAGATTAAACCCTTTCTTGGATTCTTCCCTCATGAACGAACTACTACTCAATCTACACAATCTTCTTCATGGCGCATAGAGTACCCAGCAAGTGGGATTTCATATGGAATAGTTGCTGGTTCTGCAGATTTTTCAAGGAGGCAGAAAAGGAAAGTGTCGAGGTCTAAAGGCCCCGCTTCAAAGGAATTTTTGCCGAATACGCAAGT…
		R	AGTTCCACCCCACCAATAGC
BMY3	F04_cb7879_c9/f20p5/2272	F	TGCGTGGTACAAAACTCGGT	ATAACATAACACCCCTTTCATTTGTAAGGAATTTTCGCGTAAAATTTCGGTATTTCAACTTTCTATTTTATACTTTTAGAATTTACACATATCATTTCCAATATGGAGGTTGCGATGATTGGAAGTTCTCAAGTAAATATTGGGAGATCCGAATTAGCTTATACGGAGCTAGGGTTTCTGAGGACTAACGTTTTTTCTCAAAAGACCAAGATCGCCTTTGGTCAGACCCAGAAATGGAGAACGGGTGGAATCCGTTATACTTTGAAAGCTGTTCAATCGGAAATTATTGCATCCCAGAAGGTTTCCGGCGATACTTCTATATTTGCTGCACCATCCAAATCCGTTGACAGTATTCGATTATTTGTTGGACTTCCCTTGGATGCAGTGTCTGGCTGCAAT…
		R	TGCCGTCCAAAAATCTCAGC
CWINV1	F03_cb7248_c2/f1p0/2032	F	TGGGGTAACATTGTGTGGGC	ATATAGGTCACGTAGTATTGCATATATCTCTCTCTCAAACTAGAGAGCTTAAACTGTTGACTTTGTTTTCTATATCAATAATTTCCATGATCCATCCTGATAAGTAGTCCTTTGTCTCATCTTTTGTTTGTTGTGGAAAAAAGAGATCACACCACAGAATTGGAGACTTTCAATCCTCACCTTTTATAAATACCCATCGTTGCATGCCTTCTCTTTTCATTATATTCCCATATAGCAGCAATGACTACATCTTCTTTTTGGCCTTTCTTGATCTGTCTGTTATTCTCTGTTTTGCTTAGTCATGGAGTCGAAGCTTCACACCATCTCTACCGAAACCTTCAGGCTGATCAATCAACTTTTGATAATAATCAGCCTTACAGAACTTCTTATCACTTTCAA…
		R	CTGTGTAGAGAATGGCCGGT
SUS3	F04_cb6281_c49/f1p0/2981	F	CAAGGGCTGGATTTTGCACC	GAAAGTAGGAGGAGTATATTGTTGCGATCATCATGTCAAAACCTAAGTTTGGACGAGTACCAAGCATCAGAGAACGAGTTGAAGACACCCTCACTGCTCACCGCAACCAACTCGTTTCTCTTCTCTCCAGGTTCGTTGAACAAGGGAAGGGGATTCTGCAACCACATCACCTCATCGACGAACTTGACAAAACTATCGGAGATGATCACGCTAAGCTGGCGCTTATCGATGGCCCCTTTAGTGAAGTATTAAGAGCGGCACAGGAAGCCATAGTTCTGCCTCCTTTTGTGGCTATAGCAGTCCGTCCAAGACCTGGTGTCTGGGAATATGTTCGCGTTAATGTTTTTGAGCTCAGTGTGGAGCAATTAACTGTTTCAGAATACCTTCATTTCAAAGAAG…
		R	TGCGTGTGTTCTGTTCCACT
APL3	F04_cb5884_c3/f1p9/2553	F	GCCAAAGGGACTCTGACCTT	AAGCTTGAATGAGTGCTCAAGCTTGAAATTTTTTTCGTCGCCATTACAATTTTACTACCAAACTTTTAATAACAAGCAATATAAAAACAAATATCCTCCTTTTTTTTCAACTCAATTTGAATCAATTTTTATTTTACTCTTAAAGTTTGGCTTGAAATCGACAGCTGTTTGGTCTCTTATGGCTCTGCAAATGCCAGATGCACCTAGAAATTTGGACTACTCGAAAATAGCGGTATAATAATCTAGAGATTGTAATATTAATCTAAGCTAATTAGAAGCAAGAATGCAGGATTTCTCGTGAAGGTTCACAGGCCAATAAAGCTAACCACCTCCTTCAACGTCATATTCACGCATTTGAACCCTCTTTCAGCAATCAAAAATCCCTTTAATCTCTTCTCT…
		F	GGCGTGGCTCTTTTACTGGT
SPS	F04_cb6678_c1/f1p1/3591	R	CGAGAAAGTGTTGCGTGCTC	TCTCTTCACCATTTTCAGGACTTCCACTCCTAACAAAACTCTCTCCACAGACAAAAACCAATGAATAACTCAAAAACAATTTCTAAAATGAATTTTATGTAACAAACCCCAGACCCATATAAATATTTGTTTGGATACTGGAAAACCAGCGAGAAAACGCGAGAGAATGGCCGGGAATGAGTGGATAAATGGGTACCTGGAGGCTATACTTGATAGTGGCGCATCAGCCATTGAGGAGAGCAAGCCAGCGGCTGCGAATTTGAGAGATAGAGGGCATTTCAATCCAACCCAGTACTTTGTGGAGGAGGTGGTGACCGGCGTCGATGAGACTGATTTGCACCGTACATGGATCAAGGTGGTCGCCACCCGCAACTCCAGGGAACGGAGCTCGAGGCTGGA…
		F	TTCTCCATCAGCTTCGGGTG
PFK3	F04_cb10853_c0/f1p0/1830	R	GAGGCCCAACGAGCTATCAA	ACCTTGTCTCTTTAGTACCAACTGGCTTCTACTAAATGGACTCAATTTCCAGTTCTGCTTCCATTTCTACTCCCAGGTTCCGTTGCTTCGATCCCACCAATTCTTACCCTACGATTTCAACTCCGAGAAGCTACTCCATCAGTTTTTCGCCTGTTCCGACCAGAGATCCTACGGCCGTTAAGGCAATGGCATGCAATTCTGAGCCAAAGCTTGTCACCGGAGATCACGGCTATGTTCTCGAAGATGTTCCTCATTTGTCTGATTACATCCCTGACCTCCCTACCTATCCAAATCCATTGCAAGACAATCCATCCTATTCCGTTGTTAAGCAGTACTTCGTCAATGTGGATGACACTGTTTCTCAAAAGATTGTTGTTCAAAAGAGTAGTCCAAAAGGGA…
		F	CGGCTTGCCAGTGTAGCATA
UGP2	F02_cb6641_c1/f1p1/1663	R	GGCACTATTGTCGCAGGGTA	ATATACTCATCATCTCCACTCCTCTGTTTTATTTCCTTTCGCTTTTTCCACACACACCTCTCTAAGCTTTCCATCATCAGACTCCAATGGCTACTGCTACTATGAGTCCTACAGATACTGAAAAGCTCTCTAAGCTTCGTTCTGCTGTTGCTGGTCTCAATCAAATCAGCGAGAAAGAGAAATCTGGATTCATCAACCTCGTCTCTCGTTATCTCAGTGGCGAAGCACAGCACATTGAGTGGAGTAAGATCCAGACGCCTACTGACGAAGTTGTGGTTCCTTATGATAGCTTAGCACCTACACCTGATGATCCAACGGAAACCAAGAATCTTTTGGACAAACTTGTTGTGTTAAAGCTCAATGGAGGCTTGGGGACAACAATGGGTTGTACCGGTCCCA…
		F	GCCACCTTTCACATCTGCCA
BGLU	F04_cb13801_c1/f1p0/1693	R	ATGGAAACTCCGCAACCGAA	GTTGAGCATCAGAAATAGCCATGAGCACGGGGATGGCACTTCAAGGTCCTTTTCTCTTGTGCGCGTTAGCCTTGATGAGCTTGTTGGTAACCAGCAATGGTGCCAAACCAACTCCATACTCCAATCCTTTCAACCGAACCATTTTTCCGGCCAGTTTCATTTTTGGAGCAGGAACAGCTGCTTATCAGGTTGAAGGTGCAGCCCATATAGATGGGAAAGGACTAAGCATATGGGATACATTCACCAAGAACCATCCAGAGAAGATAGCGGATGGTAGTAATGGAGAAGTAGCCATTGACTTTTATCATCGTTACAAGGAGGATATACATTTGATGAAAAAAATTGGTCTGGACTCCTTCAGATTCTCCATCTCCTGGCCCAGAGTATTACCAAAGGGGA…
		F	AGCAGCTGTTTGGAATCTGGG
AMY3	F04_cb1700_c13/f1p8/3182	F	GCCAAGGGTTCAACTGGGAA	GATTCACTCCCAGGATCCACCTTTCTCTCCCCCCTTCTCTCTCTTTTCCACTCCTTCACCTTCGCCTCACCCATATTTTCTTTCCTTGGTAGATCAAAAGATGTCGACAGTTGGTCTGAAACATCTCTACCATCAGTGTTTTAGAGAGAATCCCAGATTTCGGCCATCATCGAAGATAGTCAAGCCATATTCTCTAAACAAATCTTCGAAGCTATTCTCCAATGGCGGGAGCTTTTGCACCTTTAAACCTCCCAGGGTTCACATTTGCAAATCTAGTTCAGCTGATACGGCTATTGCCGAGACTTCTGAATCTGCAGACGTAGTTTTCAAGGAGTATTTTCCACTCAAACGAACCGAAAAGGTGGAAGGGAAAATTTGTGTCAAATTAGATAATGGTAA…
		R	ACACAGACTCCGTAGGTGGT
PIF3	F02_cb1149_c8/f1p2/3015	F	CAGGTTCCAAGAGAAGCCGT	AAGGTGGTGTTTTAGTATATATACTATTCCCTCATGTACAACTAGTTTTGGTCAGGTTTTGTGCTATGAAATTATGTTGGGCTTATAGTTGTTTCCTCAGACTTGATTACTTCTCATCTGATGCTATTTTGGTCATTTTGGATTACGGTGGGTTTTGGGTGTAGAGGGCACCAACAATGGTTGAGTGTGTGAATTAGGGGCATTGGCGTTTGTAATTAACAGTGTTCAACTCTCTTCATCATGCCTTTATCTGAACTTTATCGAATGGCTAAAGGGAAGCTTGGATCAACCCAACAGCAAACCACTTCCTGCTCAACTGATCTATCTTTCATGCCTGATAATGAATTTGTTGAGCTGGTCTGGGAAAATGGCCAAATCATGATGCAAGGCCAATCCAGT…
		R	GCCTCATCAAGCATGGAAGC
SPT	F02_cb9538_c0/f1p0/1344	F	GCTAGTTCTCACCCGGAAGG	AGAGGCAGTTTTTTTGCAGAAGGTCTATGCAAATTGCACGCAGCAGCTTTATTTTTCTTTTGACTATTTGTTTCTTCATTTTTGTTCTCTGAGATCATCCATGGCGGATCTGTATGGAACCAAGACATACTCTCCTCCCTCCTCTTCTGACACTTCTCTCCCTCCTGAAGACTTCTCTACGTTTCTTCATCATCTCCTCCAAAATCCGTCTACTACCTCCATGCCTCCGTGCATGTACGGTAAAAGAAAAGTTATGCAGTCGTTTACGCCTCTGTGTCCTGCTCCTCTGTTCTCGTCGGCGTCGGAACCTACCTGCACCGCCGGATTGCTCGATGTGAAAGTTTCTTCGGAGGATCAACACCGGTTGAAACAATTGACGGCTAGTTCTCACCCGGAAGG…
		R	CGCTTCACATCAGAATCCGC
GRF2	F03_cb10193_c5/f4p2/1227	F	GACTCATTCCTTCGGCGACT	ACCCAAACTCTCGCCCTCTTTCTCCTCTCTTTCTCATTCCGTCTCTACATCCCCTCCTCCCAAATACTTCCCCCCTTTCTCTCTCTTTCAATACTTTTCGTTCAAACAGATCCAAATCTCCCCGTCCCTCTCTGTGTCTTCAGTCTCTCCCTAACGATCATCAATGGCGGCCGCACCATCAGCCCGCGAAGAATACGTCTACATGGCGAAACTCGCCGAACAAGCCGAACGATACGAGGAGATGGTGGAGTTCATGGAGAAGGTTTCAGCCGCCGTCGAGTCTGAAGAACTCACCGTCGAAGAGCGCAACCTACTTTCCGTTGCCTACAAGAACGTGATCGGCGCCCGCCGTGCCTCCTGGCGAATCATTTCCTCTATTGAACAGAAGGAGGAGAGCCG…
		R	TCCTGAGCCGATTTGTAGGC
RGA1	F03_cb10982_c1/f1p1/2017	F	GTCCAAAAGAAGCAGTGGCG	ATCTCTCTCAAACCATCTTCCGCTCTCTTTCACCTATCACTTTTCACTCCCCCCCTGTCTTCCTTCTGTACAAATATCATCCATGCATCTTTTCTCTCTCTAGAATCCGTCCGCCATGTTCACCAATATCACCCAAGCCTCGCTTCATATCTGATCACATAATATCTCAAAGTCCAATCTCTCACATATGGCCACCTACGATCCTGCCATTTCTGCTGCGACCTGCAGCAGTAGTAGCAGCTCGTCATCATGCGCCGCCGGCAAACAAACACCACACCAAGATTTAGATGGCCTCCTCGCCGGCGCGGGATACAAGGTCCGGTCCTCAGAGCTCCGGCACGTCGCCCGACGTTTGGAGCACCTCGAGACAGCCATGGTCAACGCCCCTTCCGAGATCTC…
		F	GGTTGGTTGTGGTTCGCTTC
GA2ox8	F03_cb11792_c0/f1p0/1627	R	GGGACACCCACAGCTACTTG	AAGCTTTTATTTTATACGGTAAATACCATTTCGTGCTCCGGAGGAAATTTTTCGTTTCCTCCTTTTTTTTTTCTAAAATGCTTTATCCAACAATTCATGCACATTTCCTTAATATTTCAATTAATGAGTGTTCTTTTCAAATATTTTGTGATAGATGAGTTTGATTTCCTTAATATTTTAATTGAGGTTTCATTCTTACTTTCTAAATGTTTTCTTTAAATTCTATACTGGCAAGATCTAAGTATAGGAAAAGTAGATCCCCCTATAAAAAAAGACATGCATTCACCTTTGTCTCCAAGGTCCAAAGTCCAAACGGCCTTGAAAAGAAAAACCAATAACGTTTTTATCGACGACTATACACATATAGATCTTCATCCTCTGTGATTTTCTCCTTGTCTC…
		F	TGTGCGAGATTGGCAACTGT
GASA4	F03_cb13920_c1/f1p0/722	R	GCGGACATCACTATGACGGA	ACACACGTAGAAAAAGCTGTTAGTTGATAGGAAGAGTTGTTCACGCGCGACTACACAATTTTTTTTTCATTTTTTCTTTTTCTTTTTTGGAGGCCAAACAACGCGAATTTTCTATATAAGCCCACACGAGAAGCCTTACTTTGAACCAAGCCTCTCCCGTTTCCCACTGCAGTTTGTATTTGGGTAGAGGTTTGCTCGTAGCTATGGCCATAGCTAAGTTTATTGGGGTCTTACTTTTGACGCTCCTTGCCATTTCCATGCTTCAAACCACGGTTTTGGCGAAGAAAGGCGGACATCACTATGACGGAAAGCGGTTTGGACCGGGGAGTCTCAATAGTGGCCAATGCCCCACACAATGCTCGAGGAGGTGCAGCCAGACCCAGTACCATAAACCATGCA…
		F	CATAATACCCCGGTGGCACA
GID1A	F04_cb7329_c0/f5p2/1826	R	CTACTTGTTGCCGAACAGCG	CAAGCATCCTCGAACTTGAAAAACCCTTGAACGCTGACATAGTTCCTGTCATAGTTTTCTTCCATGGTGGAAGCTTTGCACATTCCTCTGCGAACAGTGCCATTTACGACACACTTTGTCGTCGTCTTGTGGGGATTTGTAAAGCAGTTGTTGTGTCAGTGAACTATCGACGTGCGCCTGAGAATCGTTACCCCTGTGCCTATGATGATGGTTGGGCAGCTCTTAACTGGGTTAACTCAAAGTCATGGCTTCAAAGTAAGAAAGACTCAAAAGTGCACATATATTTGGCAGGTGATAGTTCTGGTGGCAATATAGTACACCATGTTGGTTTGAGAGCTGTTGAATCAGGAATTGAAATATTGGGTAATATACTACTCAATCCAATGTTTGGTGGCGAGA…
		F	TAACCCCACGCGAAATGTCA
SPY	F04_cb1177_c3/f3p6/3516	R	AGGACGACCCCTTGTTGTTG	ATGTCCCATAAGATACAGCGGCTTTTAAGTAATTTCGCATCGATTGTATAAGTCTCACTGATAAAGATTTATCTGCTGAAAATACAAATCATCATAAATAAGGTCGTAAGAACGTTGTACCCCTTCTATTCGCTGCATTTTATTTTTGTAATTTATCAGAGACGGACATCATCAACGCGCACACACTTTCTCACGAGGCTGGGTGACATTACACCGGAGTGTCGGAGGTGGAGGCGGGACTCCCACTCTCCAGCCTCATCTCATCAGTATTCACTTTCCTTTCCTCTTTTTTTCAATATCTCTCTTATTTGACAACTCTTACTTTTCTCTTCCATTCCCTTTACTCTTTGTTGAGTATAGAATCGGACCTCAAGGTGCTCACCCTAGTCCCTTGTCGGT…
		F	GCATCTGCCTTCACAACTGC
ABI5	F02_cb6139_c1/f1p0/1947	F	GTGGCGCGACTTATCAAACC	AGTGTTGGAAAAAATCACACCTCGTCTATAAGACGAAGAGGACGGCTCAGTGAGTTTGATTGAGTACGGTAATTAAAAGAGGGAGCTCCAGAGCTCATGAATGGCGTCTGTTACTGTAAACCAGTGCGCTTATCCATTCTGATGAGCTCTTAGGGTTCGTTGTACTTGTTCATGTTTGATCTGTCGCGCAGTGGATTGATGTTGAAGAACAAATTGCAGAGCTACTAAATCTAACCACCATCACCAGGTCACCGCCACCACCAAAAATCCAGTGTAGAAAATGGTTGTCCCTGAGTCCGAAATGTTAACTCAAGAAGATATGGATTCTCCATCACCAGAGGATCAACAGCTAAATAGGAACCCTGCTTTTGCATCATTGGGAAGACAATCCTCAATCTA…
		R	GTAACAAACCGACGCCGATG
SNRK	F04_cb11704_c2/f1p0/1823	F	GCTAGGCTTCTGAGGCACAA	ATTGGAGGATATGCTATGCTTCTCCGGAGGATTCCAGCCCACTAAAATTCTCTGTCAAATCAAAACCTTTTTTCGTTCCTTTCTTTCACCTCTTCCATCCTTTTTCTTTTTCCATTTAAATTTAAAAGTTTTGCTTCTTCATCTTTTTACAATCTTTATTACAAAATCAATGTATTGCTTTCCAGAAGGGAATCCACAAAAAGTCAAATACACCGCGTCTCCTCGTCCTCGCACAACGCCGTTTTTACAGATCTAACGTACACAATTATTGATTGATTGTATTCAAGCTGGGCAGGGCAGGGCAGGGCATGGATTCCCATAACCATACGTACCCAGTTCCATTTTTCTATTACTCCTTCCACGTGCTCCCCCACTGACTTCACTTTCACTTCCTAATTT…
		R	GCGTGGGAGTCAAAACAACC
PP2C	F03_cb9622_c7/f1p2/1551	F	TTATGATGGGCATGGCTGCT	GAAGCCTGGAAAGACTGAAGACGCTTAGAAATCTCTCATTTCGATTCTCCAGTTTTGTCATTCTTTATTCAAAATCGGTTTGTTTTCAATTCATAAATTTTAAGGTTAAGGTTTGAATTTGATTTAAGGTTTGAATTTAGAATCCGGAGGAAGAAGAAGGGTTTTGAGTCAAAGACTGAAGACAATTAATTTCTTCCCTTAATTCATCTCATCCAATCCATGGCCGGTATATGTTGCGGAGGAGTTGTTGGGGAGACTGAGACGTCGACTACGGTTGAGCCGAGTTCGAGATCGAGTCGACGCCGGAGGATAGATATTATGCAGACGTTTAAGTTCGTCGCCGATGTTGCCGTACCTCTACCGGAGAATAACCGGAAACGTACGAAGCTATCGGTTTTG…
		R	GCTTCTTTCCACGATTCGCC
ABF2	F03_cb12439_c1/f1p0/1718	F	GGCATGTCTTTTGCGACTCC	ACCTCGACACTTGGCGGTTTTCCCATTACCCCCACAAAGAGGAGCGCAGCCAAAAAAATCACCAGAGAGAAAAAAAAAAAAAAAACCAGTTGAAGGAATCACGCGAAAACAAAAGCATTATTGGGTCAGATTCATATCGTGAAATACACGGAAGTCTTTGGATCAGCTTTGAACACTGTTTGATACCCATATCACAGAATGGGGACTAATTTCAACTTCAAGAACTTCGGAAATGATCCGCCGTCGAACGGCGGCGGTGGAGGAAGGCCTCCAATGAATTATCCGTTGGCTCGACAAGGGTCCATCTACTCGTTAACGTTTGATGAGCTCCAGAGCACGATTGGTAGCACAGGGAAGGATTTTGGATCGATGAATATGGATGAGTTGCTGAAGAACATT…
		R	ACCGGTGCCATGAACCAAAT
NCED3	F04_cb9764_c0/f11p1/2123	F	GAATCCGACGAGGTGGTTGT	GATCAAACTCGCCTTTCTTCTCTCATTCTCACTAACTTTTTTCTCGGAAAGGAGCCAAAATCATCAATCTTTTTTTCCCCTACATTCTCACTCGTGGATTCGCTTTGGAAACAGAGCAATGGCTTCGTTGCTAGATTTGGGATCTTGTACTTCGAGTTCAATTTCTTTAAAAAGACCCAATAGAAAGCTCAATGTAAATTGCTCCTCTGTACTTCACTTACCCAAGCAGTCTTCTTCTTCGTCACGTACTACTAGCATTTCTAGTAGTGATAAGTCTCCAATTGTTCCAGGATTAAATTTATTACAGAGAGCTGCAGCTATGGCCTTAGATGCAGTGGAGGTAGCTTTAGTATCCAATGAACGCCAACAGCCACTACCCAAAACTGCCGATCCCAAAAT…
		F	CGCCGAGTTGACTTACCAGT
ERICO	F04_cb15866_c0/f2p0/958	R	ACTACATCCTTCGCGTCCTG	ATGGTCTAATCGACTAACTGTCCCAATCCAATCAAGTTCAATTCAATATTGGGATTCCCATCGTATGAATCTTTCCTAATTTTCTTTTAGTTAGTTCATCCTCAAGAGTACCTACTCCAATATCTTCTCTCTCTCCCTCTCATTCCTGTCACGGATCCGTTGCAAAAATATTTCACCGGTAGCCACGAGATCGGAAATTGAGAATCGAAATGGGTCTGCCATCTCCGCTCTCTCCGTGTGATGGAGGAGTATTGTGCCTAATTCTGGTGAGCACGGCAATATCATTCTCCATTATCAAAGGCGTAGTCTACTACATCCTTCGCGTCCTGGGTATCCGTCGGCCTGATCCAGACGATGACGATATCTTCTCATATACATGTTTTCACTATTACCCCTCCT…
		F	AACCGGTAGCTTTCTTCGGA
NCED4	F04_cb12449_c1/f1p1/2174	R	CCGACGGAACAAAACAACCC	AAGACAGAGCCCTCCATTCCTCTGGCTCTGTGGATTTTATTTTTCCATTTATCACAAAAGACCAGTTAATGGATGCCTTTTCTTCTTCCTTTCTCTCTACATTGTCAAGCTCCAAGCTCTTACTCTCTCCAACAGTGCCTCCATTTTCTCCATATATTACTCTCCTCAACATTTCCAATGTTAGAATTGAAGAAAGGCCTCAGACCTCGTCTACAACCACTGTAGCGTCACCCAAACCCCAATTGCCATCATCCTCATCATCGTCACCACCACAGGTGGCAGCAAAGAGACGACCAGATCCGTCACTGCCAACAATCATCTTCAATGCAGTTGACGACATCATCAACAACTTCATAGATCCTCCCATCAGATCGTCTGTAAACCCAAAGTACGTTCTCT…
		F	GGACCCTCCTGCGATCATTT
bZIP	F04_cb13430_c3/f1p0/1144	R	ATCGAGCTAGGGGAACCAGT	CCCCCTCCCACCTTCCACTCCAAATACTTACTACTGAAGAGTTCTCTCTTTTGATTAAGATTAATATTAATGGACCACCGTAAGCTAAACCAACACGCAGGCGCAGGCGGGGAGAGGGAGATGAAGAGAAGTCCGTCTGAGTTGGCTTTGGAGGAGTTTCTTAGACCCACAACCAAGACCGAAGATGAAAGCCAAGCCGACGAGAAAATCTCCGGAATTCAGCATCAAAAATCCAACTGTGACTTTTGGGGCTTTGATGACAATACTTTTGGTCAAGTTTGCGCCGTCGACGATCATAACTTCGAAATCAGAAATCGGATACAAGACATAATGAATGGTTTCTCAAGTTGTGGTGGACTTACAGAAACACTTCTGTGGTCTCAGGCTCTCACAACCAAG…
		F	CTGGCAGACTCCCGATTTGA
PYR1	F04_cb15805_c0/f1p0/853	R	TTCCAGATGACCGTGGGTTG	GTATAGACGCAGTAATAACAGAGAAAGAAAGGAGACATCAATGGCTCAAGAGAATGAATCGTCGGAACCAAACGCGATCCCACCGGGCCTGACTCAGGACGAGTTCAACGAGTTAAAGTCGATCATCGCCGAGTTCCACACATACAGAGTCCACACAGGCCAATGCTTATCCTTACTCGCACAACGTATACACGCGCCTCTACACACCGTCTGGTCGATCCTACGTCGTTTTGACCAACCACAAACGTACAAGCATTTCATCAAGAGCTGTAACGTGAAGGAAGATTTCCAGATGACCGTGGGTTGTACCAGAGACGTGAACGTCATCTCGGGATTGCCTGCGGAGACGAGCACGGAGAGGCTTGATGTTCTGGATGACGATCGGCACTTGACCGGGTT…
		F	AACCTATGCTCCCCTCCGAT
SOC1	F02_cb9606_c0/f3p1/1053	F	GCATGCGCGAGACAATTGAA	GGTTATGAGTTTTACCAAAACAAGCAAAGGATGAGGTTTCCTCTCTATATATATAAATAAATAAATATTTTTATATGCTGCGTTTAAAGAGGCTCCAGAGAGATTGATTAAAAAGGAAAGAGTGGGTGTGCATCGGTACCATTTTCGGACCCAAAAAAAGGATTGAAGCTCAATCAGTTTCATCCCAATAAAGATTCATCTTGACTTTAAAGGAGGATATGGTGAGAGGGAAGACTCAGATGCGGCGTATAGAGAACGCCACAAGCAGGCAAGTTACCTTCTCTAAGCGGCGAAATGGGCTGTTAAAGAAGGCGTTTGAGCTATCGGTCCTTTGCGATGCCGAGGTTGCCCTTATCATCTTCTCTCCAAGTGGCAAGCTCTATGAATATGCAAGTTCCA…
		R	GCCAAGGTTTCTGCTTCACG
SVP	F02_cb7706_c1/f1p0/1559	F	GATCGATAATGCCACGGCGA	GTTAGAGCTGTTGGTTCAACACAAGGCATAACTGCATAAGTAATGTGTATTAGCTCACACGATACCCTCAAATAAAACTACAAATCCTGTCCCTCTCTGTCTGTTTCAATCCGAACCCCCAGAGTCCAGCTAAAGCCAAAAAAGATCCAAAGGAGGGGTTTGCCTGACCATAAAAAGGCTAGTCTTTCTCTTGTTTTCCCCAAACAAACATGCTCTCGCACACATTCCTACTCTCTCATTGGTGACCTTTTTTCGTATCCCCCACTCTCCACAATCACCAACCCATGACCAAAAGCAACAAACCCTCACCCAGAAGTGTAATAAATTCACCACCAATACACATCCCACTTTCTTCCGGCTATGATTGAGTGAAATTCTGTGTCTCCTCCTCGTCTAGAT…
		R	TTCCTTCACGCTGGAGTTGG
AP1	F03_cb13331_c0/f2p0/1331	F	TGCTGATCAACGCACACAAAG	TCCTCTCAATACCTCTTTCTCTCACGCATTTATGGAATAGACACAGTACTGCTACAAAAAGAAAGAAGAAACTCCTGCCACATATATCTATATTCATCCATGCACACCCGGCTTGAGTAAATTAGGGTTTTCTTTCTATCATCGGGCTTTTATTGTTGTCAAAGGGTTTTCATTTTGTCATTGAAATGGGAAGAGGAAGAGTTCAGCTGAAGCGGATCGAGAACAAGATTAGTCGGCAAGTTACCTTCTCAAAACGACGGACTGGATTATTGAAGAAAGCTCATCAAATCTCGGTGCTATGCGATGTGGAGGTTGCTTTAATTGTCTTCTCTACTAAAGGAAAACTCTATGAGTATTCCTCTGAATCCAGCATGGAAAGGATCCTGGAACGATACGAGA…
		R	TCAAGACGTTGCCCGATGTT
SPL9	F04_cb10473_c0/f8p0/1479	F	GGTTTTCCAGTCCCGGAGTT	ACACTTTAACCCCATCACTGTCTCCTTTCTTTCTCCCTCTCTCCCATAACGGACCACAAAACCACCCAATGGCAATGAATGGGCTCTAGACACCAAAAATGGAAATGGGTTCGAGCGTTTATGGGTCTCCACCCAACTCGTCCGAGTCACTCAACGGGTTGAAATTCGGCCAGAAAATTTACTTCGAGGATGTGGGTATTGGAGTTCCAGCTAAATCCGGCTGTGGGTCGTCTTCCTCTTCCGGCTCCGGCGACCTACCGCCGGCGGATGTGACTACGAAGAAGGCGAGGGGTGGGGCTGGGTTTTCGCAGGGAGGCCAACCGCCGAGGTGTCAGGTTGAAGGGTGTAAACTGGATCTCAGTGATGCTAAAGCTTATTATTCGAGGCATAAAGTTTGCG…
		R	ACCCCAATATCCGACGAACG
CBF4	F04_cb15023_c0/f5p1/973	F	AAATACAAAAGGCCGCCACG	ATCACTAAGGCTAGATTTAAACTGAACTGTTAATCCCACTTAACACACTTGCTACTTCATCTTCTACTTTCAATGGATACTAGTCATTCTGATCCATTCCCTTCTCATTCAGGCTTATGGTCACCGGAACTGCCGACGGAAACATATTGTACATCTGACGGGAGTAGCTCAAGCCTTCGTCCGGCACACTTTTCCGACGAGGAGGTTTTATTAGCTTCCAGCAACCCCAAAAAGCGCGCCGGCAGGAAGAAATTTCAAGAGACCCGACACCCAATTTACCGAGGCGTTCGACGTCGCAACTCCGGGAAGTGGGTGTGCGAGGTACGAGAGCCGAGTAAGCAGTCGAGGATATGGTTGGGCACGTTCCCGACAGTGGAGATGGCTGCTCGAGCACATGAT…
		F	GTAAACTGGGCATCCCCCAA
CYCD31	F02_cb7785_c1/f1p0/1461	R	CACAAGGAGGCTTGGGTTGA	ATATAACACATCCTCTGAGAACTGCTCCCCTCCCCTTCCCTAGAGAGAGACAGAGAGAGAGATCCTCAAGATGAAACTTCAGGCTCCTCTTTATTCATCTTCTTCTCTGCCCTAGAATGAACCCAGACCTAAACCTCTTCTTCTCGGAAGAAGATGGCTCATCCACAACATCAACAACAGCTTCATCAAAGCCCTCTGTTCCTTCTGGACACTCTCTATTGTTCAGAAGAGCATTGGGAAGAAGAAGCAAGAGATGATGATTTTGAACGAGAAGAATATGTAGGGAGGTGTTACATTAATAAAATTAAACCAAACCCTTTAATCGTACTTGAACAAGACCTGTACTGGGAAGATGAGGAACTCGTTTCTTTATTGTCCAGAGAACTAAAAAACAATCTT…
		F	CACAGCCGATAACATGCAGC
BG3	F04_cb11122_c2/f1p0/1415	R	ATTTCTACTCCCCGCCATGC	GTAGACACACATTTGCTTGGCATTCTTTCTTTCTAATGGCTAAATTCTCTTTACCTGCTTCAACTTCTTCCTTGTTTGTTACAATGCTGTTGCTTCTTGGGCTGCTGATATCTAGCCTAGACTTAACAGGTGCCCAGATAGGCGTGTGTTATGGAATGCTTGGCAATGACCTACCAAGTCGACCCGATGTTGTTGCACTCTACAACCAGAATAACATCAGACGAATGCGGATATATGATCCAGACCGAGAGACTCTCCAAGCCCTTAGAGGCTCCAACATTGAGCTCATGATAGGTGTCTCAAATCCTGACCTTCAAAATATAGCTTCTGATCAAGCCAAGGCAAATACATGGGTCCAAAACAACATTAAAAACTATGCTGATGTGAAGTTCAAGTACA…
		F	ATGCACCTTTTGACGGAGGA
CAT2	F03_cb9112_c2/f1p6/1933	R	CACAGCCATGCCACTAAGGA	GTGGTTGCCACACAAACAATCATCGTCTTCAACCTATCTCATCTCTCTCTGTTTTCTCCTTCCAGCTATGGATCCATACAAGTACCGCCCATCAAGTGCTTTCAATTCTCCCTTCTTCACTACAAATTCTGGTGCTCCTGTTTGGAACAATAACTCTTCATTAACTGTCGGATCTAGAGGTCCTATTCTTCTCGAGGATTATCATCTAGTGGAGAAACTTGCAAATTTTGATCGGGAGCGTATCCCAGAACGTGTTGTCCATGCTAGAGGAGCCAGTGCCAAGGGGTTTTTTGAGGTTACCCATGATATTTCTCATCTTACATGTGCTGATTTCCTTCGAGCCCCTGGAGTTCAAACACCAGTCATTGTTCGATTCTCAACTGTTATCCATGAGCGTGG…
		F	GCTGCAGGGGCAATATGTCT
EXPA6	F03_cb8740_c0/f44p1/1245	R	GCCCACATTTTGATCTCGCC	ACCTCATCCAAGTTCCCCATACCCATACCTATCCCTTTCCCTCTGTTTCTTTTCTCTTTCTCAACTCAGCTGCAAGGCGCAGAATGGCTATGTCTCGTGTGCTCTGCATTGTTGCTTCGTTAATATCATGTTTGGCGGTGGTTAACGCTCGTATCCCGGGTGTTTACACCGGCGGTCAGTGGCAGAGCGCCCATGCTACTTTCTATGGCGGTAGCGACGCTTCTGGAACTATGGGTGGTGCTTGTGGCTACGGAAATCTCTACAGCCAGGGATACGGAGTCAACACGGCAGCACTGAGCACGGCACTCTTCAACAACGGACTGAGCTGTGGCGCGTGCTTCGAGCTTAAGTGTGCGGACGACCCCAGGTGGTGCCACTCCGGCAGCCCCTCCATCTTGG…
		F	CTCCTACTTTTCGGCACGGT
EXLA2	F02_cb8440_c0/f4p1/1031	F	TGGCTCAAAAGGGTATGGACC	AAAGAAAAGATGGCTTACTTTCTCTTCATCCTCTTTTTTCTCATTTCCTCTGCCACTGCCTGTGATCGATGTGTGCACCAATCTAAGGCTGCTTTTTTCTCCAAAGCCTCTGCACTCTCCTCTGGGGCGTGTGGGTATGGTTCCTTGGCTACCGCCCTCAATAGTGGCAGCCTTGCTGCTGCTGTTCCTTCGCTTTTCAAAGATGGAGCCGGTTGTGGTGCATGTTTTCAGATACGCTGCAAGAATACGGCTATTTGTAGTAAAGAAGGAACCAGGGTGATTATAACTGATCTCAACATGAACAATCGAACAGATTTTGTTCTCAGCAGCAGAGCTTTCATGGCCATGGCTCAAAAGGGTATGGACCAAAACATCTTAAAACTTGGAATTGTCGACGTT…
		R	TGGCCACCCTGATAGAGGAA
CDKB22	F04_cb11555_c2/f3p3/1255	F	TGGCTAGAGCCTTTACGCTT	ACAGATATTTTCTGTGAGATCCCATTTCTAGAGAGAAAGCGAGAAGGAGAGAGAGAGAGAGAGCGAGAGAAAAAAAATGGAGAAATTATCATCATCGGCGATGGAAGCATTTGAGAAGCTAGAGAAGGTAGGGGAAGGAACCTATGGGAAAGTGTACAGAGCGAGAGAGAAGGCAACAGGAAAGATCGTAGCCCTGAAGAAAACCCGACTTCATGAAGACGATGAAGGAGTCCCTCCCACCACTCTTCGTGAGGTCTCTCTTTTGAGAATGTTATCTCGGGATCCCCACGTTGTTAGGCTGATGGATGTTAAACAAGGCCAGAATAAAGAAGGGAAGACGGTTCTGTACCTGGTGTTTGAGTATATGGAGACCGATCTTAAGAAATTCATCCGAACCTT…
		R	CGACGGACCACATGTCAACT
GRXS17	F02_cb6127_c5/f2p0/1815	F	CAACGAGGTTCGTGAAGGGT	AATGATAAAATTGGTAATCAGATAAATCCACATCGTTCCTCTTTAGGTTTTTAGAATTAGTACGAGATTCCTGATCAAAAGCATCAAGTGGTCGGCTTGTTTTCTTTCTTTTCCGTCAGAAACTCTCTCTCTCTCTCTGCGGCTGTGCGACAGAGAGACCATAATATGGGTGGGTCAGTGAAAGATGTGCAGTCGAAGGGAGAACTAGATGACGTGCTCCGCCATGACGCACCGGTCATCCTACACTTCTGGGCCTCGTGGTGCGAAGCTTCTAAACAGATGGACAAAGTTTTCTTCCATCTCTCCATTGATTTTCCTCAAGCCGTTTTCTTAAGGATTGAAGCTGAAGAACAACCCGAGATATCAGAGGCTTATTCAGTGTCTGCTGTTCCTTACTTT…
		R	TTGATTCCGGTTCCGTGGTC
HIS1	F04_cb14765_c1/f1p0/961	F	TTTCTGCTACTCCCAAGCCG	ACATCTGATCTCTTGCTTTCCTTGCAATCTTCCCTCTCTTTGTAATCTGTCGTGCCCTTGTTCTGTAATCATGTCTACCGTCGAGCAAAGTGCCGCCGCTGTCGTTCCCGTTCCGGCGAAGGAGAAAGTCACGAAGAAGAAAGCACCCGCTGGTCAGAGCAAATCAAAGGTTGCTCCGTCGCATCCTCCATACGTTGAGATGATCAAGGATGCGATCGTCTCTCTGAAGGAAAGGACCGGTTCTAGCCAATTTGCCATTGCCAAGTTCATCGAGGAGAAGCAGAAATCGCACCTTCCTTCCAATTTCAAGAAACTCTTGCTCGTTCAATTGAAGAAGCTCGTGGCCGCCGGCAAACTCGTGAAGGTGAAGAACTCGTACAAGCTTTCTGCTACTCCCAA…
		R	GCACCAGCCTTCGATTTTGG
PER52	F02_cb9338_c1/f1p1/1172	F	ACGCAAGAACAGCTAGCCAA	CATCACAAAGTTAAACAAACCCATTCGACAAAACCCTCAAGCTCTAAGCTCCATGGCTTCCATTTCCCATTTCTTTGAGACAACCTTACTTGTGCTATTCCTTCTTGCTTCCTCTGCCAATGCACAGCTTTCACCCACTTTTTATGCAAGATCTTGCCCTAGTTTTCAAACCACGGTTCGTAATGTTATGAGCACAGCCATTAGAACGCAGCCGCGGATTGCTGCCTCTATTCTTCGTTTGTTCTTCCACGACTGTTTTGTAAATGGCTGCGATGCATCCATACTACTCGATGACACCGCTACCTTCACTGGCGAAAAGAATGCAGGGCCAAACCAAAACTCGGCTAGAGGTTTCAAAGTGATTGATAACATTAAAACCCAACTTGAAGCTGCTTGCAA…
		F	AGCTAAGCCGATTGTGTGGG
ARP6	F04_cb7015_c1/f1p0/1390	R	GCTCCGTCGATGAGCTTGTA	AGGCGGGAAATGAGAACTGAGATAGAGGCGCGCAGGAGATGTCCGTAGTGGTGATCGACAACGGCGGAGGCCAAATCAAGGCAGGACTCGGCGGCGAGCGTGATCCGGCAACCATAATCCCTAACTACCTTATTCGCCCTTCCGCTACCAAAAAATGGATCCTCCACGATCATTCCGCAACCACTGACCTCACTTCTGCCGCCGTCCGTCGCCCATTCGACCGCGGTTACCTTATCAATCCTGAACTCCAACGCGAAATATGGTCTCAACTATTCACCTCTCTCCTCCACATTACTCCTTCCCACTCGTCTCTCCTTCTCGTCGAACCCCTCTTCTCCCTTCCTTCTATTCAACGCTCCGTCGATGAGCTTGTATTTGAGGACTTTGGCTTTCGATCCC…
		F	GCGTGGGTGAACGAAAATCC
HSP70	F04_cb5818_c399/f1p0/1152	R	GGACATCTTGTGAGAGGGCA	ATAAATACTTCGCTTCCGGAGTCCTAATATACCTCTCTTACTTTTCTTTCTCTCGACCCCTTCCGCCCTTTTCCGCCTCTTTGTTCAGATCAAGAACAAACAATGGCAGGCAAAGGAGAAGGACCGGCCATTGGCATCGACCTTGGTACAACCTACTCTTGTGTAGGAGTTTGGCAGCATGATCGGGTTGAGATCATAGCCAATGACCAAGGAAACAGGACTACACCTTCTTATGTTGCTTTCACCGATTCTGAGCGTTTGATTGGTGATGCAGCCAAGAATCAGGTGGCCATGAACCCCACCAACACCGTTTTCGATGCAAAACGGTTGATTGGCAGGAGATTTAGTGATGCATCTGTCCAGAGTGATATCAAGTTGTGGCCATTCAAACTTATCCCT…
		F	CTCAAATCTGGCACGGGTGA
OSM34	F02_cb9078_c1/f1p0/887	R	TTGCCATGGACTTTAGCCCC	ACCGCATTGTAACATAATATCCCACTCCCAAAATGAGCGCCTTTACAAACCTCTTCCTTTCATTCTCTGTTTTCATCCCCATCTTCTTCATCTCCACCAATGCAGCCAATTTCCAAATCAGAAACCAATGCCCATTTCCCGTCTGGGCGGCAGCTGTACCAGGCGGCGGCAGGCGGCTTAATACCGGTGAAACTTGGCCCCTAACCGTACCTGCAGGCACAAAAGGAGCCCGCATCTGGGCAAGAACAAACTGCAACTTCGATGGAGCCGGGAGGGGCCACTGTGAGACCGGTGACTGCGGCGGCCTCCTCCAGTGCCAAGCCTATGGTGCACCACCAAACACCCTTGCTGAATATGCTCTAAACCAATACATGAACTTAGACTTCATCGATATATCTC…
		F	ATTATTACACCCGCCGGCAA
LOS1	F04_cb2947_c3/f1p1/2872	R	GCCCAGAAATACCGTGTGGA	AATTCCCACTCAAGTGAGGCCATTGGTGAGGCCCAAAATTAACCCTAGGTCTCACGATTTATAACCCTGGCTAATCCTATCCTCTCTCCCTCAGTAACTAACCCTTGGCCGGAGACTGGTGTTAGTTTGCTGGTGGTTTTCATAGATTTGTCAAGATGGTGAAGTTTACAGCTGAGGAGCTTCGTAGGATTATGGACTACAAGCATAATATCAGGAACATGTCCGTTATTGCCCATGTTGATCATGGGAAGTCAACACTTACTGATTCTCTTGTGGCTGCTGCTGGTATCATTGCCCAAGAAACTGCTGGTGATGTCCGAATGACTGATACGCGTGCAGATGAAGCTGAGCGTGGCATCACAATTAAGTCTACTGGCATATCTCTCTACTATGAAATGA…
		F	CAGCAAACACCCGACCAAAG
COR413	F03_cb10737_c2/f1p0/775	F	TGGTGGCTCCTAGCTTGTTG	AGATTCAGAAAAAAAAAATGGGGAAATCCGGGTACCTAGCGATGAGAACAGATCGAGCTAAGGATGATTTAATCAGCACCGACTTCAAAGAGTTCACGACCGCCGCCAAAAGGCTTGCCGTTCATGCCTACCAGCTCGGAAGTCTTGGATTCGGAACCACTTTTCTTGAATGGATCGCTTCCTTTGCTGCAATTTATTTGTTGATCTTGGATCGAACAAACTGGAAGACAAACATTCTTACATCTCTTCTAATCCCTTACATTTTCTTGACTCTTCCTTCACTGATTTTCAGCTTGTTCAGGGGAGAGATCGGGAGATGGATTGCTTTTGTTGCAATCGTTCTGCGCCTCTTCTTTCCAAGACGTTTCCCTGATTGGCTAGAAATGCCGGGATGTTTGA…
		R	CGGATGCCCGAATGTGTTCT
WRKY33	F02_cb5516_c0/f1p1/2005	F	GGGTAGTCACAATCACCCCA	GACCCTTCCCAGAAGATGCGGATGAAGAAGAAAGCCATAGCTGTCTTGTGCAATACGTGAGCACATACACTTCACCTCCTTCTCTCTACCTTATAATAACCTCTCGTCATACCTCTCCCTCTTTCTTTAAACCTCTCCCTCTTCCTCTTCCTTTTCCTTCCATGGCCTCTTCTGGAAGTTTAGACGCACCTGCCAATTCTTATCAAAACTTCTCTTTCATGTCCTCATCCTTTGCCGATCTCCTCGCTTCCACCCCCACCGACGACGATCGAACTATCTCCACCACCACCTTTAGCCGAGGGCTTTCCGATCGTATAGCTGATCGAACTGGCTCTGGTGTACCCAAGTTCAAATCAATCCCTCCACCTTCACTTCCCCTCTCGTCTTCTCCTTCTGTAT…
		R	GACGAATTCTCAGGCGTGGT
LEA	F04_cb15857_c0/f2p0/528	F	CCAACAATCGCATGACACCG	ATCCTTTCCAAGAAACAAACAAATTGTACTCACTTTATACTCATTTGACTAGCATTTTTAGTTTGAGTTGTGGTTTTTTCTTCGATCTCTTTGAAAATGTCGTCGTACCAACAGCATGACCCAGCTCATCACACTAGCCCCACCGGAGCACCCGAACAGCATCAAGAGAAGAAAGGAATGATGGATCACAAGATGCCAGGCGGTGGACACAAGGACCAACAATCGCATGACACCGCCACCGGAACTTACGGAACCGAGCAGCATCAAGAGAAGAAAGGAATGATGGACAAGATCAAGGAGAAGATCCCTGGTACCCATTAGGCACGTCCCGCCTCTGCTCTGTATATTACTTGTTTAAAACTGACGCACAGTATTTTGTGTTTCCATAAGCGCCTTGTT…
		R	CGTGCCTAATGGGTACCAGG
PHYA	F03_cb229_c18/f1p7/3956	F	CTCCGAGCACCACATGGATT	GAGGGAAACAGAAATCCAGTTTATGCTCTCTATGGTACCACTGTCATCAATTATTACCCTCCTACGACCCAACTTTGTAAAAGCAATCCACCACTCTTCTACTTTATGCCTTGAAGACTGTTTATTAAGTTTTCTGTATATATCTTTGAGCAACTCTGTGTGGTTCCCTGCCCAGAAATTTTGGGGTGATGGGATTTTTTAGCATTTTGAGGATGATGATGGGATAATTGGGTTTTAGTAGACCGAGTTGAAATCCTCATATCGAAGCCCTTCAACCTGCTTTTTCATATCATCGTCTGCCCGAGATTGGATCGCAGATAACTGTTTTGTGTTTCCTGTTAAGAAAATGTCTTCGAGACCCAGCCACTCTTCCAGCAATCCTAGTCAATCAAGACACAG…
		R	GTGTGGGAACGGAACCAGAA
LHCB	F04_cb14666_c4/f1p7/1019	F	GGGCAGTTCAAGTTGTGCTC	AGGCTTCCTCCCCATCTTGTATTATATCCATCACCAAATAAGAAGCTTCACTAAAAGTACCCCAAAAAAAATGGCAACTTCTGCCATCCAACGCTCTGCATTCGCCGGTCAAACTGCTTTGAAGCAACAAAATGAGCTCTTGGGCAAGGTCGGTAGCTTCGGTGGCCGCATTTCAATGAGGCGCACGGTGAAGAGCACTCCACAGAGCATCTGGTACGGACCAGACCGCCCAAAGTACTTGGGTCCATTCTCGGAACAAACTCCATCATACTTGACCGGTGAATTCCCCGGCGACTACGGGTGGGACACCGCCGGACTGTCTGCAGACCCAGAGACATTCGCCAAGAACCGTGAACTCGAGGTTATCCACTGCAGATGGGCCATGCTCGGTGCACTAGG…
		F	CAAAAGCTCCACCGGGGTAA
PGK	F03_cb6468_c0/f33p2/1486	R	TAGAGCTCATGCCTCAACCG	ATCGTATAGACCAAGAAATGGTGCGCAGCTTGGCCAGAAAGCATGCTTTTTTTACCAAACAAACGCTTATATAAACCTTCTCACCCGTCTCTTTCTAGCATCTTCGCTTCATTACTCTGAAACAAAGCATCTCCCAACCCAGTGAATTGTGATGGCGACAAAGAGGAGTGTTGGTACTCTGAAGGAGGCCGAGCTGAAAGGAAAGAAGGTGTTTGTCAGGGTTGACCTGAACGTTCCTTTGGATGATAACCAGAAGATCACTGATGATACTAGAATTCGTGCTGCAGTACCTACCATCAAGTATTTGATGGGTCATGGTGCCAAGGTCATCCTCAGCAGCCACTTGGGACGACCAAAAGGTGTCACACCCAAGTATAGCTTGAAGCCTCTCATTCCAAG…
		F	GCGGCAAATGGCTTCTTAGG
LHY	F03_cb3563_c1/f1p0/2540	R	AACACCTACTGACCACAGCG	CTATTTGGTCTCACCGAAACCCCAGTCCTGATCGAAATCCCCTTTTCGCTTCGTCTCCACCAATTAAATAATCCAACGAACGAAAGAAAAGACAATCAATTTTGATTGACCATTTGCTTAGCTTCCATACTCTCTACTCTTGGATCCATACATGGAAATGGAAGGTGTTGGCCTCTCCGGATTCGGATTCGTTTTGGTGAGGGGATTTTTTTCATAGTAAGTTATTGTTTCGGATTCAGAGACTGGTGGTGGATTTCAACAACTGACAACAACAAAAAGAAGCTTGTTGAAAAAGGAATGCCGAGTCGAGAAAGACGATTATTTGAATAAGTTGTGTTCCGGTACCAATGGACACCTATTCCTGTGGTCATGATGCTGTTACTAAGACGAGGAAACCGT…
		F	GGAACCACAAGAAGAGCGGT
TOC1	F02_cb3838_c3/f1p0/2406	R	CATGTGGAGAAGGAGACGCA	AAAATATCCAGCACCAGCTCACTAGGACTTTTTCTCGCACTTTTTTCCCTCGTGTCGCTTCACCTTGATCTCCTCTCCTTCCACGTCTCCACTTCCACTAAATTGCGCTGAATCTCTCACGAAAACTCCCCCATAAAACCAATCCCTGCCCTCCATTAGACCATGATCGGTGACTAATTCCACGCACTACATTTTCTGTCCAGCGCGTTCTGGTGCACGTTAGCGACCACCACTACCCCTATGTAATATAATTAACGAGAACAAGGTCAATTCTCATCCGTCTGCAGTGCCGTTTGCTGAACTAATACACCATATACTATCGTGTGCCGGTCGCCGGTGCTCTGCATTCAACCGTTGGTTAATCTCCTATCCTACACCCCTGATATTTATAATTCCAAC…
		F	GCACTCCTCCGGGACTTATC
PAO2	>F04_cb6299_c7/f1p6/2259	R	CGAATGGAAGGCTGGTTTGC	ACCCCCTACCCCTACCCAATTTCTCTTTCCTTTCAAGACATTTCTCACATTCTACAATTTCATCTCTCCATCTCTACGAATCCCCAAAACCTCAGCTTCAGTTAGCTCCAAGCACATGAAATTCTCAGCTCTTAAGCCTTGAATTTATATGGGAGACGTACGATTTTCCTGCTAGGTTGATCGCCGATATTCGGCAGGCATTCGTACAATCCCGATCGGAGACACCGCAGTTGGGGTTTTGTGGTATACGCATGAGCTGGTTGGTCAATCTGGAGTTCTCTTCTTCCAATTCGAATCTGTTCATCACTTGTCTTTTGATTTTTTTCCTTCACTACTCGCCTCAATTACCTTACAACTTATATAAATTCGATAAACCATTTGATCCTAAAATTGTATTAG…
		F	TTACCCTGTGGTTCAAGCGG
GSH2	>F04_cb11262_c1/f1p0/2123	R	GGTTCAAACCGAAGAACGCA	AAGATCTGTTTAAACCAACACCTCTCTTAACTGCACAAGAAACACACACTCCATGGTTCGCCTTAAAGCAAATTGAACAATGCTAACCTCCGATGTGCCCGAAGCAAATTTAGGATTATCTTTGGTCAAGGGCTGCAAAGTATCTACAAAAATCTCTTTTTTGATGACAGATAAAAGCCAAGATGGGTGTGTGTTATTTATCGTCTAATTCTCTTGCTCTCTCTTTGCGAACCAACCCCTCTTGCTTTTTACAGAAACCAAAACTAAACTCCACTTTCGTTCCTACAAACAAAATCTTCCGAACCCTTCACCAGAAACCCTTCAAAATCATCACCCAATCCTCATTCGAATCTCCATCTTTTATGACTGTAACTTGTAGTAAAGTTAAAGAGATGAATA…
		F	CAGCCTGCCCACCTATCAAA

## Sheet: Supplementary Table S1-2
Supplementary Table S1-2 | PCR efficiency of primers for quantified target genes presented in the manuscript.
Gene	Dilution concentration	Log concentration	Ct	Calibration curve			PCR efficiency
SS3	625	2.79588	21.63				1.07146
	125	2.09691	23.92
	25	1.39794	26.03
	5	0.69897	28.28
	1	0	30.5
BMY3	625	2.79588	19.73				1.01081
	125	2.09691	21.67
	25	1.39794	24.1
	5	0.69897	26.51
	1	0	28.83
CWINV1	625	2.79588	24.21				0.954311
	125	2.09691	26.28
	25	1.39794	28.57
	5	0.69897	30.6
	1	0	34.06
SUS3	625	2.79588	19.06				1.02314
	125	2.09691	21.13
	25	1.39794	23.57
	5	0.69897	25.67
	1	0	28.21
APL3	625	2.79588	19.02				1.05399
	125	2.09691	21.07
	25	1.39794	23.26
	5	0.69897	25.45
	1	0	28.01
SPS	625	2.79588	26.3
	125	2.09691	28.14				0.932516
	25	1.39794	30.65
	5	0.69897	33.89
	1	0	35.64
PFK3	625	2.79588	24.23
	125	2.09691	25.95				1.00416
	25	1.39794	28.36
	5	0.69897	30.6
	1	0	33.48
BGLU	625	2.79588	28.44				1.06941
	125	2.09691	30.37
	25	1.39794	32.1
	5	0.69897	35.04
	1	0	37.17
AMY3	625	2.79588	20.53				1.05003
	125	2.09691	22.4
	25	1.39794	24.72
	5	0.69897	27.16
	1	0	29.36
SPT	625	2.79588	24.03				1.0288
	125	2.09691	26.11
	25	1.39794	28.49
	5	0.69897	30.88
	1	0	33.02
GA2ox8	625	2.79588	21.61				1.07284
	125	2.09691	23.43
	25	1.39794	25.85
	5	0.69897	27.87
	1	0	30.43
GASA4	625	2.79588	17.4				1.01021
	125	2.09691	19.43
	25	1.39794	21.86
	5	0.69897	24.16
	1	0	26.56
SPY	625	2.79588	21.5				0.906125
	125	2.09691	24.69
	25	1.39794	26.9
	5	0.69897	29.02
	1	0	31.81
GID1A	625	2.79588	19.32
	125	2.09691	21.41				0.992266
	25	1.39794	23.86
	5	0.69897	26.1
	1	0	28.65
ABI5	625	2.79588	23.91
	125	2.09691	25.8				1.00416
	25	1.39794	28.08
	5	0.69897	30.01
	1	0	33.38
SNRK	625	2.79588	22.13
	125	2.09691	24.36				0.994615
	25	1.39794	26.65
	5	0.69897	29.01
	1	0	31.46
PP2C	625	2.79588	20.29				1.07146
	125	2.09691	22.41
	25	1.39794	24.55
	5	0.69897	26.77
	1	0	29.16
ABF2	625	2.79588	21.38				1.08669
	125	2.09691	23.55
	25	1.39794	25.81
	5	0.69897	28.05
	1	0	30.07
NCED3	625	2.79588	15.47
	125	2.09691	17.33				1.08527
	25	1.39794	19.43
	5	0.69897	21.95
	1	0	24.11
XERICO	625	2.79588	22.27
	125	2.09691	24.19				1.00716
	25	1.39794	26.59
	5	0.69897	29.21
	1	0	31.31
Bzip	625	2.79588	24				1.07007
	125	2.09691	25.94
	25	1.39794	28.34
	5	0.69897	30.66
	1	0	32.7
PYR1	625	2.79588	24.09
	125	2.09691	26.49				0.913555
	25	1.39794	28.89
	5	0.69897	31.69
	1	0	33.89
SOC1	625	2.79588	20.04
	125	2.09691	21.86				1.05463
	25	1.39794	24.2
	5	0.69897	26.67
	1	0	28.81
SVP	625	2.79588	21.14
	125	2.09691	23.2				1.04351
	25	1.39794	25.51
	5	0.69897	27.72
	1	0	30.14
AP1	625	2.79588	21.27
	125	2.09691	23.11				1.05463
	25	1.39794	25.61
	5	0.69897	27.74
	1	0	30.13
CYCD31	625	2.79588	22.65
	125	2.09691	24.8				1.05265
	25	1.39794	27.03
	5	0.69897	29.42
	1	0	31.53
CAT2	625	2.79588	19.94				1.11396
	125	2.09691	21.77
	25	1.39794	24.26
	5	0.69897	26.25
	1	0	28.45
EXPA6	625	2.79588	22.12				1.05072
	125	2.09691	24.09
	25	1.39794	26.27
	5	0.69897	28.74
	1	0	31
EXLA2	625	2.79588	19.7				1.05798
	125	2.09691	21.58
	25	1.39794	24.06
	5	0.69897	26.16
	1	0	28.56
CDKB22	625	2.79588	23.77
	125	2.09691	25.91				1.01819
	25	1.39794	28.18
	5	0.69897	30.55
	1	0	32.91
GRXS17	625	2.79588	20.53				1.00838
	125	2.09691	22.92
	25	1.39794	25.08
	5	0.69897	27.2
	1	0	29.93
HIS1	625	2.79588	18.52				1.06533
	125	2.09691	20.43
	25	1.39794	22.69
	5	0.69897	25.02
	1	0	27.32
PER52	625	2.79588	22.46
	125	2.09691	25.37				0.983504
	25	1.39794	27.56
	5	0.69897	29.73
	1	0	32.03
HSP70	625	2.79588	16.87
	125	2.09691	18.95
	25	1.39794	21.23				1.06064
	5	0.69897	23.27
	1	0	25.84
COR413	625	2.79588	17.66
	125	2.09691	19.64
	25	1.39794	21.82				1.09658
	5	0.69897	24.06
	1	0	26.32
WRKY33	625	2.79588	21.09
	125	2.09691	24.1				0.980644
	25	1.39794	26.2
	5	0.69897	28.27
	1	0	30.78
LEA	625	2.79588	12.55
	125	2.09691	14.68				1.03962
	25	1.39794	16.86
	5	0.69897	19.28
	1	0	21.54
ATUBA	625	2.79588	20.2
	125	2.09691	22.29				1.09944
	25	1.39794	24.45
	5	0.69897	26.41
	1	0	28.99
FSD3	625	2.79588	23.08
	125	2.09691	25.04				0.963116
	25	1.39794	27.42
	5	0.69897	29.68
	1	0	32.69
MAPKKK5	625	2.79588	23.32
	125	2.09691	25.45				1.03574
	25	1.39794	27.67
	5	0.69897	30.19
	1	0	32.27
PAO2	625	2.79588	20.31
	125	2.09691	22.33				1.05003
	25	1.39794	24.66
	5	0.69897	26.69
	1	0	29.34
GSH2	625	2.79588	22.49
	125	2.09691	24.44				1.08949
	25	1.39794	26.76
	5	0.69897	29.44
	1	0	30.91
