# Supplementary material for: Comparative Study on Physiological Responses and Gene Expression of Bud Endodormancy Release Between Two Herbaceous Peony Cultivars (Paeonia lactiflora Pall.) With Contrasting Chilling Requirements
Source: Front Plant Sci. 2022 Feb 2;12:772285. doi: 10.3389/fpls.2021.772285 (PMC8847303; doi:10.3389/fpls.2021.772285)
Supplement: Supplementary file 2 [file Table_2.XLSX]

## Sheet: Sheet1
Supplementary Table S2 | MIKCC-type MADS-box transcripts SVP, SOC1, AP1 and FLC in P. lactiflora
Transcript	Gene ID	Identity(%)	Alignment length	Mismatches	Gap opens	Q. start	Q. end	S. start	S. end	Evalue	Bt score	cDNA sequences
SVP	Pl.F04_cb13061_c2	68.56	229	67	4	1	226	1	227	3e-107	303	AACACAAGGCATAACTGCATAAGTAACGTGTATTAGCTCACACGATACCCTCAAATAAAACTACAAATCCTGTCCCTCTCTGTCTGTTTCAATCCGAACCCCCAGAGTCCAGCTAAAGCCAAAAAAGATCCAAAGGAGGGGTTTGCCTGACCATAAAAAGGCTAGTCTTTCTCTTGTTTTCCCCAAACAAACATGCTCTCGCACACATTCCTACTCTCTCATTGGTGACCTTTTTTCGTATCCCCCACTCTCCACAATCACCAACCCATGACCAAAAGCAACAAACCCTCACCCAGAAGTGTAATAAATTCACCACCAATACACATCTCACTTTCTTCCGGCTATGATTGAGTGAAATTCTGTGTCTCCTCCTCGTCTAGATCCCTAGGGTTTGGATTT…
	Pl.F03_cb9970_c0	68.56	229	67	4	1	226	1	227	3e-107	303	GCCTGACCATAAAAAGGCTAGTCTTTCTTTTGTTTTCCCCAAACAAACATGCTCTCGCACACATTCCTACTCTCTCATTGGTGACCTTTTTCCGTATCCCCCACTCTCCACAATCACCAACCCATGACCAAAAGCAACAAACCCTCACCCAGAAGTGTAATAAATTCACCACCAATACACATCTCACTTTCTTCCTGCTATGATTGAGTGAAATTCTGTGTCTCCTCCTCGTCTAGATCCCTAGGGTTTGGATTTTTGACTAAATTTGGAAAAATGCCGCCATTTTTTACCCACTGCCTTTCATTTACTTATCTCCCACATAATCTCCATATTTAGAAAGCTTGCTTTTCTTCTTGTTTGTTTTTTTGTGTGAAAGTGGGTTTGGTTGGCTTGATTGCA…
	Pl.F02_cb7706_c1	68.56	229	67	4	1	226	1	227	3e-107	303	GTTAGAGCTGTTGGTTCAACACAAGGCATAACTGCATAAGTAATGTGTATTAGCTCACACGATACCCTCAAATAAAACTACAAATCCTGTCCCTCTCTGTCTGTTTCAATCCGAACCCCCAGAGTCCAGCTAAAGCCAAAAAAGATCCAAAGGAGGGGTTTGCCTGACCATAAAAAGGCTAGTCTTTCTCTTGTTTTCCCCAAACAAACATGCTCTCGCACACATTCCTACTCTCTCATTGGTGACCTTTTTTCGTATCCCCCACTCTCCACAATCACCAACCCATGACCAAAAGCAACAAACCCTCACCCAGAAGTGTAATAAATTCACCACCAATACACATCCCACTTTCTTCCGGCTATGATTGAGTGAAATTCTGTGTCTCCTCCTCGTCTAGAT…
	Pl.F03_cb7864_c0	68.44	225	66	4	1	222	1	223	3e-104	295	GCCTGACCATAAAAAGGCTAGTCTTTCTCTTGTTTTCCCCAAACAAACATGCTCTCGCACACATTCCTACTCTCTCATTGGTGACCTTTTTTCGTATCCCCCACTCTCCACAATCACCAACCCATGACCAAAAGCAACAAACCCTCACCCAGAAGTGTAATAAATTCACCACCAATACACATCTCACTTTCTTCCGGCTATGATTGAGTGAAATTCTGTGTCTCCTCCTCGTCTAGATCCCTAGGGTTTGGATTTTTGACTAAATTTGGAAAAATGCCGCCATTTTTTACCCACTGCCTTTCATTTACTTATCTCCCACATAATCTCCATATTTAGAAAGCTTGCTTTTCTTCTTGTTTGTTTTTTTGTGTGAAAGTGGGTTTGGTTGGCTTGATTGCA…
AP1	Pl.F03_cb6642_c0	60.66	61	24	0	1	61	64	124	8e-24	84.7	GGCCTCCTCTCAATACCTCTTTCTCTCACGCATTTATGGAATAGACACAGTACTGCTACAAAAAAGAAAGAAGAAACTCCTGCCACATATATCTATATTCATCCATGCACACCCGGCTTGAGTAAATTAGGGTTTCTTTCTATCATCGGGCTTTTATTGTTGTCAAAGGGTTTTCATTTTGTCATTGAAATGGGAAGAGGAAGAGTTCAGCTGAAGCGGATCGAGAACAAGATTAGTCGGCAAGTTACCTTCTCAAAACGACGGACTGGATTATTGAAGAAAGCTCATCAAATCTCGGTGCTATGCGATGTGGAGGTTGCTTTAATTGTCTTCTCTACTAAAGGAAAACTCTATGAGTATTCCTCTGAATCCAGCTTTGTCTAAAGAAGAGTGGTGTAC…
	Pl.F04_cb14472_c0	42.86	168	87	5	5	166	10	174	1e-33	114	AGCTAGAGAGAGAGAGAAATGGGCAGGGTAGGGTTCAGCTCAAGAGAATAGAGAACAAGATCAACAGGCAAGTAACTTTTTCCAAGCGCAGGTCAGGATTGTTGAAGAAAGCTCATGAGATCTCGGTGCTTTGCGATGCCGAGGTGGCCTTGATTATCTTCTCCACTAAAGGGAGGCTATTCGAGTACTCCTCTGATTCCTGCATGGAAAGAATCCTTGATCGATATGAGAGGTACGCATGTGCGGAGAGGCAGCTTGCGGCAACTGATGATCAGGAGTCAAATAGTAGTTGGACTCTTGAACATGCAAAGCTCAAAGCTAGGATGGAGGTTTTACAAAGAAACCAAAGGCATTTTATGGGTGAAGACCTTGATTCTGTAAGTCTCAAGGAGCTCCAAA…
	Pl.F03_cb13331_c0	42.2	173	96	4	1	170	1	172	6e-35	118	TCCTCTCAATACCTCTTTCTCTCACGCATTTATGGAATAGACACAGTACTGCTACAAAAAGAAAGAAGAAACTCCTGCCACATATATCTATATTCATCCATGCACACCCGGCTTGAGTAAATTAGGGTTTTCTTTCTATCATCGGGCTTTTATTGTTGTCAAAGGGTTTTCATTTTGTCATTGAAATGGGAAGAGGAAGAGTTCAGCTGAAGCGGATCGAGAACAAGATTAGTCGGCAAGTTACCTTCTCAAAACGACGGACTGGATTATTGAAGAAAGCTCATCAAATCTCGGTGCTATGCGATGTGGAGGTTGCTTTAATTGTCTTCTCTACTAAAGGAAAACTCTATGAGTATTCCTCTGAATCCAGCATGGAAAGGATCCTGGAACGATACGAGA…
SOC1	Pl.F02_cb9606_c0	41.82	220	112	6	1	210	1	214	1e-35	119	GGTTATGAGTTTTACCAAAACAAGCAAAGGATGAGGTTTCCTCTCTATATATATAAATAAATAAATATTTTTATATGCTGCGTTTAAAGAGGCTCCAGAGAGATTGATTAAAAAGGAAAGAGTGGGTGTGCATCGGTACCATTTTCGGACCCAAAAAAAGGATTGAAGCTCAATCAGTTTCATCCCAATAAAGATTCATCTTGACTTTAAAGGAGGATATGGTGAGAGGGAAGACTCAGATGCGGCGTATAGAGAACGCCACAAGCAGGCAAGTTACCTTCTCTAAGCGGCGAAATGGGCTGTTAAAGAAGGCGTTTGAGCTATCGGTCCTTTGCGATGCCGAGGTTGCCCTTATCATCTTCTCTCCAAGTGGCAAGCTCTATGAATATGCAAGTTCCA…
