# Supplementary material for: Comparative Study on Physiological Responses and Gene Expression of Bud Endodormancy Release Between Two Herbaceous Peony Cultivars (Paeonia lactiflora Pall.) With Contrasting Chilling Requirements
Source: Front Plant Sci. 2022 Feb 2;12:772285. doi: 10.3389/fpls.2021.772285 (PMC8847303; doi:10.3389/fpls.2021.772285)
Supplement: Supplementary file 3 [file Table_3.XLSX]

## Sheet: Sheet1
Supplementary Table S3-1 | Statistical analysis of physiological and biochemical indices across both move dates and cultivars.
Metabolic pathways	Indices	Move dates	‘Hang Baishao’	‘Zhuguang’
Carbohydrate metabolism	Sucrose (mg/g.FW)	Oct. 17	32.98 ± 1.34 ef	46.16 ± 4.26 cd
		Nov. 14	29.69 ± 1.09 ef	19.40 ± 1.93 g
		Dec. 12	42.57 ± 2.25 d	26.30 ± 1.27 f
		Dec. 26	51.69 ± 1.29 bc	35.05 ± 3.20 e
		Jan. 09	56.72 ± 4.4 ab	43.70 ± 6.79 d
		Jan. 23	58.31 ± 1.39 a	44.22 ± 3.78 d
		Feb. 06	41.20 ± 6.70 d	33.25 ± 1.31 ef
		Feb. 27	34.46 ± 1.52 e	26.35 ± 3.49 f
	Soluble sugars (mg/g.FW)	Oct. 17	40.53 ± 1.74 ef	69.90 ± 1.98 b
		Nov. 14	38.21 ± 2.20 f	29.32 ± 3.98 g
		Dec. 12	47.52 ± 1.97 def	46.62 ± 5.00 def
		Dec. 26	72.44 ± 1.02 b	53.76 ± 2.71 cd
		Jan. 09	89.79 ± 12.31 a	75.08 ± 5.48 b
		Jan. 23	93.71 ± 7.34 a	75.77 ± 6.02 b
		Feb. 06	71.22 ± 6.19 b	58.21 ± 6.10 c
		Feb. 27	57.10 ± 3.59 c	49.48 ± 2.08 cde
	Starch (mg/g.FW)	Oct. 17	60.96 ± 2.62 a	47.20 ± 6.51 bcd
		Nov. 14	50.32 ± 3.15 bc	54.71 ± 4.01 ab
		Dec. 12	54.71 ± 4.05 ab	41.06 ± 8.97 def
		Dec. 26	52.60 ± 3.18 ab	45.46 ± 2.99 bcde
		Jan. 09	35.40 ± 4.32 fgh	38.74 ± 5.16 defg
		Jan. 23	37.57 ± 7.95 efg	41.38 ± 6.56 cdef
		Feb. 06	31.12 ± 3.24 ghi	36.09 ± 4.33 fgh
		Feb. 27	25.35 ± 2.40 i	27.57 ± 4.05 hi
Endogenous hormones	ABA (ng/g.FW)	Oct. 17	74.58 ± 3.68 ef	60.42 ± 5.17 gh
		Nov. 14	79.36 ± 3.82 cdef	109.51 ± 6.61 b
		Dec. 12	86.79 ± 4.39 cd	111.75 ± 9.21 b
		Dec. 26	90.18 ± 7.22 c	108.58 ± 5.15 b
		Jan. 09	103.80 ± 12.26 b	88.02 ± 6.14 cd
		Jan. 23	159.89 ± 9.10 a	85.73 ± 4.79 cde
		Feb. 06	78.14 ± 3.81 def	70.68 ± 5.27 fg
		Feb. 27	50.73 ± 2.31 h	38.63 ± 2.81 i
	GA3 (ng/g.FW)	Oct. 17	7.23 ± 0.31 b	10.53 ± 0.80 a
		Nov. 14	6.95 ± 0.46 bc	5.59 ± 0.31 efg
		Dec. 12	6.22 ± 0.42 de	5.02 ± 0.21 gh
		Dec. 26	6.07 ± 0.52 de	4.39 ± 0.27 hi
		Jan. 09	5.78 ± 0.44 ef	4.39 ± 0.35 hi
		Jan. 23	6.32 ± 0.21 cde	4.39 ± 0.28 hi
		Feb. 06	6.62 ± 0.46 bcd	4.17 ± 0.27 i
		Feb. 27	5.15 ± 0.32 fg	4.11 ± 0.25 i
	GA3/ABA	Oct. 17	0.10 ± 0.01 bc	0.18 ± 0.02 a
		Nov. 14	0.09 ± 0.00 c	0.05 ± 0.00 gh
		Dec. 12	0.07 ± 0.01 de	0.05 ± 0.00 gh
		Dec. 26	0.07 ± 0.00 ef	0.04 ± 0.00 h
		Jan. 09	0.06 ± 0.01 fg	0.05 ± 0.01 gh
		Jan. 23	0.04 ± 0.00 h	0.05 ± 0.00 gh
		Feb. 06	0.08 ± 0.00 cd	0.06 ± 0.01 efg
		Feb. 27	0.10 ± 0.01 b	0.11 ± 0.01 b
	ZR (ng/g.FW)	Oct. 17	9.01 ± 0.54 a	7.09 ± 0.69 b
		Nov. 14	6.38 ± 0.61 c	4.86 ± 0.32 efg
		Dec. 12	4.94 ± 0.28 ef	4.62 ± 0.27 fghi
		Dec. 26	5.73 ± 0.36 cd	4.65 ± 0.21 fghi
		Jan. 09	4.75 ± 0.33 efgh	4.22 ± 0.21 ghi
		Jan. 23	6.03 ± 0.55 cd	4.10 ± 0.07 hi
		Feb. 06	5.39 ± 0.34 de	4.96 ± 0.24 ef
		Feb. 27	4.07 ± 0.19 hi	3.96 ± 0.29 i
	IAA (ng/g.FW)	Oct. 17	29.74 ± 1.27 ef	45.12 ± 3.72 a
		Nov. 14	31.13 ± 0.86 de	36.17 ± 2.57 bc
		Dec. 12	32.62 ± 0.76 cde	35.18 ± 2.04 bcd
		Dec. 26	36.26 ± 4.07 bc	37.96 ± 2.10 b
		Jan. 09	30.78 ± 2.63 de	30.74 ± 2.02 de
		Jan. 23	42.77 ± 3.09 a	43.11 ± 4.03 a
		Feb. 06	33.77 ± 1.75 bcde	36.98 ± 2.18 bc
		Feb. 27	25.69 ± 1.31 f	30.42 ± 2.33 e
	BR (ng/g.FW)	Oct. 17	6.67 ± 0.36 cd	8.88 ± 0.64 a
		Nov. 14	7.21 ± 0.46 bcd	4.59 ± 0.42 f
		Dec. 12	7.79 ± 0.35 b	8.99 ± 0.60 a
		Dec. 26	6.76 ± 0.43 cd	7.05 ± 0.53 bcd
		Jan. 09	5.61 ± 0.52 e	5.34 ± 0.34 ef
		Jan. 23	7.57 ± 0.62 bc	8.93 ± 0.60 a
		Feb. 06	7.28 ± 0.41 bcd	7.12 ± 0.24 bcd
		Feb. 27	6.54 ± 0.59 d	6.82 ± 0.24 cd
	JAMe (ng/g.FW)	Oct. 17	13.44 ± 0.31 gh	12.78 ± 0.91 h
		Nov. 14	14.1 ± 0.80 fgh	12.59 ± 1.21 h
		Dec. 12	16.29 ± 1.18 cde	15.02 ± 1.06 efg
		Dec. 26	12.79 ± 1.00 h	17.94 ± 0.55 bc
		Jan. 09	13.50 ± 1.26 gh	14.65 ± 0.90 efg
		Jan. 23	16.84 ± 0.89 cd	21.48 ± 0.90 a
		Feb. 06	16.99 ± 0.36 bcd	18.62 ± 1.15 b
		Feb. 27	17.64 ± 0.66 bc	15.48 ± 1.22 def
Physiological and biochemical indices related to oxidative stress	POD (U/g.FW)	Oct. 17	21.80 ± 1.61 h	9.13 ± 1.60 i
		Nov. 14	43.13 ± 3.70 efg	35.33 ± 0.35 fg
		Dec. 12	60.43 ± 7.83 bcd	63.27 ± 6.93 bc
		Dec. 26	63.13 ± 15.35 bc	82.77 ± 6.75 a
		Jan. 09	86.40 ± 7.19 a	53.40 ± 8.31 cde
		Jan. 23	86.23 ± 15.62 a	47.67 ± 8.71 def
		Feb. 06	69.53 ± 1.37 b	32.20 ± 3.01 gh
		Feb. 27	34.67 ± 1.53 fgh	39.07 ± 5.42 fg
	SOD (U/mg.FW)	Oct. 17	22.38 ± 2.97 ab	25.53 ± 1.07 a
		Nov. 14	21.35 ± 4.22 bc	21.78 ± 0.60 bc
		Dec. 12	20.17 ± 1.03 bcd	18.20 ± 1.51 cd
		Dec. 26	20.35 ± 1.94 bcd	17.88 ± 2.39 cd
		Jan. 09	19.06 ± 0.55 bcd	19.17 ± 0.90 bcd
		Jan. 23	18.86 ± 3.27 bcd	19.89 ± 1.32 bcd
		Feb. 06	16.28 ± 1.54 d	17.82 ± 1.14 cd
		Feb. 27	18.46 ± 3.15 bcd	16.39 ± 0.98 d
	CAT (U/mg.FW)	Oct. 17	4.89 ± 0.87 g	23.03 ± 11.69 f
		Nov. 14	21.44 ± 1.59 f	64.27 ± 5.04 d
		Dec. 12	31.64 ± 4.12 ef	78.24 ± 5.79 c
		Dec. 26	28.10 ± 3.48 ef	88.78 ± 10.69 bc
		Jan. 09	28.28 ± 2.51 ef	86.37 ± 3.97 bc
		Jan. 23	25.69 ± 3.02 f	89.08 ± 13.44 bc
		Feb. 06	32.76 ± 0.74 ef	93.02 ± 5.96 ab
		Feb. 27	37.47 ± 0.47 e	100.09 ± 3.71 a
	MDA (nmol/g.FW)	Oct. 17	9.41 ± 1.92 g	12.16 ± 1.40 g
		Nov. 14	13.47 ± 1.92 fg	20.54 ± 1.24 de
		Dec. 12	19.58 ± 1.92 e	24.87 ± 2.04 cde
		Dec. 26	18.81 ± 2.45 ef	26.49 ± 3.07 cd
		Jan. 09	20.08 ± 2.68 de	37.57 ± 4.08 b
		Jan. 23	21.36 ± 2.75 de	47.03 ± 4.87 a
		Feb. 06	28.22 ± 3.96 c	43.51 ± 1.24 a
		Feb. 27	26.19 ± 4.84 cd	34.05 ± 7.99 b
	H2O2 (mmol/g.FW)	Oct. 17	1.56 ± 0.22 c	3.25 ± 0.33 a
		Nov. 14	1.00 ± 0.08 ef	1.95 ± 0.10 b
		Dec. 12	0.75 ± 0.05 fg	1.43 ± 0.28 cd
		Dec. 26	0.73 ± 0.08 fg	1.21 ± 0.32 de
		Jan. 09	0.79 ± 0.07 fg	1.20 ± 0.17 de
		Jan. 23	0.87 ± 0.13 efg	1.16 ± 0.23 de
		Feb. 06	0.67 ± 0.04 fg	0.95 ± 0.21 ef
		Feb. 27	0.58 ± 0.06 g	0.69 ± 0.13 fg
	Soluble protein (gprot/mg.FW)	Oct. 17	10.76 ± 1.25 a	6.31 ± 0.67 bc
		Nov. 14	8.45 ± 2.28 ab	3.96 ± 0.81 cd
		Dec. 12	4.64 ± 1.15 cd	2.35 ± 0.67 d
		Dec. 26	6.79 ± 2.07 bc	2.46 ± 0.37 d
		Jan. 09	6.13 ± 1.52 bc	1.92 ± 0.64 d
		Jan. 23	8.94 ± 1.99 ab	2.25 ± 1.16 d
		Feb. 06	6.13 ± 5.10 bc	3.31 ± 2.14 cd
		Feb. 27	8.28 ± 1.74 ab	3.25 ± 0.02 cd
Note: All values are means ± standard deviation, different letters indicate statistically significant differences (P < 0.05) across both move dates and cultivars. Oct. , October; Nov. , November; Dec. , December; Jan. , January; Feb. , February.

## Sheet: Sheet2
Supplementary table S3-2 | Statistical analysis of relative mRNA levels of genes across both move dates and cultivars.
Metabolic pathways	Genes	Move dates	‘Hang Baishao’	‘Zhuguang’
Carbohydrate metabolism related	SS3	Oct. 17	1.04 ± 0.33 de	1.01 ± 0.18 de
		Dec. 12	1.82 ± 1.00 bcd	2.06 ± 0.63 bc
		Jan. 09	4.07 ± 0.40 a	2.04 ± 0.61 bc
		Jan. 23	2.64 ± 0.12 b	1.33 ± 0.05 cde
		Feb. 27	1.80 ± 0.17 bcd	0.61 ± 0.19 e
	BMY3	Oct. 17	1.05 ± 0.35 d	1.00 ± 0.11 d
		Dec. 12	2.80 ± 1.05 cd	0.38 ± 0.18 d
		Jan. 09	13.66 ± 0.78 b	1.12 ± 0.62 d
		Jan. 23	24.05 ± 4.97 a	0.36 ± 0.05 d
		Feb. 27	4.25 ± 0.43 c	0.11 ± 0.02 d
	CWINV	Oct. 17	1.00 ± 0.09 bc	1.04 ± 0.33 bc
		Dec. 12	1.09 ± 0.38 bc	0.59 ± 0.61 c
		Jan. 09	1.83 ± 0.20 a	1.10 ± 0.21 bc
		Jan. 23	1.27 ± 0.25 b	1.09 ± 0.19 bc
		Feb. 27	0.88 ± 0.02 bc	0.58 ± 0.05 c
	SUS	Oct. 17	1.01 ± 0.19 cd	1.02 ± 0.23 cd
		Dec. 12	3.31 ± 0.70 a	1.67 ± 0.13 b
		Jan. 09	1.47 ± 0.41 bc	1.16 ± 0.04 bcd
		Jan. 23	0.74 ± 0.32 de	0.62 ± 0.03 de
		Feb. 27	0.34 ± 0.06 e	0.43 ± 0.08 e
	APL	Oct. 17	1.02 ± 0.22 cd	1.03 ± 0.28 cd
		Dec. 12	4.54 ± 1.26 a	0.7 ± 0.08 cde
		Jan. 09	2.77 ± 0.26 b	1.26 ± 0.36 c
		Jan. 23	0.98 ± 0.28 cd	0.48 ± 0.09 cde
		Feb. 27	0.12 ± 0.01 e	0.21 ± 0.01 de
	SPS	Oct. 17	1.02 ± 0.25 c	1.03 ± 0.28 c
		Dec. 12	0.69 ± 0.10 d	0.02 ± 0.01 e
		Jan. 09	1.67 ± 0.33 b	0.03 ± 0.01 e
		Jan. 23	2.16 ± 0.12 a	0.03 ± 0.01 e
		Feb. 27	0.06 ± 0.03 e	0.00 ± 0.00 e
	PFK3	Oct. 17	1.00 ± 0.10 a	1.05 ± 0.38 a
		Dec. 12	0.70 ± 0.15 abcd	0.38 ± 0.06 de
		Jan. 09	0.59 ± 0.17 bcd	0.87 ± 0.45 ab
		Jan. 23	0.30 ± 0.15 de	0.80 ± 0.16 abc
		Feb. 27	0.17 ± 0.03 e	0.43 ± 0.10 cde
	UGP2	Oct. 17	1.00 ± 0.05 cd	1.03 ± 0.29 bcd
		Dec. 12	1.55 ± 0.30 a	0.54 ± 0.09 e
		Jan. 09	1.41 ± 0.36 ab	1.11 ± 0.25 bc
		Jan. 23	0.67 ± 0.30 de	0.48 ± 0.12 e
		Feb. 27	0.46 ± 0.13 e	0.33 ± 0.07 e
	BGLU	Oct. 17	1.00 ± 0.02 a	1.02 ± 0.25 a
		Dec. 12	0.15 ± 0.06 c	0.11 ± 0.06 c
		Jan. 09	0.01 ± 0.01 c	0.05 ± 0.02 c
		Jan. 23	0.00 ± 0.01 c	0.04 ± 0.02 c
		Feb. 27	0.13 ± 0.04 c	0.68 ± 0.16 b
	AMY3	Oct. 17	1.00 ± 0.12 b	1.04 ± 0.37 b
		Dec. 12	2.19 ± 0.58 a	1.42 ± 0.36 b
		Jan. 09	1.40 ± 0.20 b	1.48 ± 0.21 b
		Jan. 23	1.16 ± 0.10 b	1.27 ± 0.19 b
		Feb. 27	0.25 ± 0.06 c	0.26 ± 0.05 c
ABA and GA3 synthesis and signal transduction related	ABI5	Oct. 17	1.01 ± 0.15 a	1.02 ± 0.24 a
		Dec. 12	1.22 ± 0.25 a	0.63 ± 0.11 b
		Jan. 09	0.58 ± 0.15 b	0.46 ± 0.03 b
		Jan. 23	0.06 ± 0.04 c	0.11 ± 0.05 c
		Feb. 27	0.02 ± 0.01 c	0.03 ± 0.01 c
	SNRK	Oct. 17	1.01 ± 0.17 d	1.00 ± 0.08 d
		Dec. 12	1.86 ± 0.11 c	2.19 ± 0.08 c
		Jan. 09	0.89 ± 0.15 d	4.57 ± 1.27 a
		Jan. 23	0.39 ± 0.17 d	0.66 ± 0.10 d
		Feb. 27	0.81 ± 0.07 d	3.04 ± 0.51 b
	PP2C	Oct. 17	1.03 ± 0.32 c	1.01 ± 0.14 c
		Dec. 12	0.40 ± 0.12 de	0.19 ± 0.03 de
		Jan. 09	3.34 ± 0.58 a	0.68 ± 0.10 cd
		Jan. 23	1.91 ± 0.74 b	0.21 ± 0.03 de
		Feb. 27	0.14 ± 0.03 de	0.04 ± 0.01 e
	ABF2	Oct. 17	1.08 ± 0.57 bc	1.05 ± 0.41 bcd
		Dec. 12	1.26 ± 0.47 b	0.44 ± 0.05 de
		Jan. 09	3.79 ± 0.19 a	1.66 ± 0.19 b
		Jan. 23	1.52 ± 0.51 b	0.62 ± 0.12 cde
		Feb. 27	0.52 ± 0.19 cde	0.22 ± 0.02 e
	NCED3	Oct. 17	1.00 ± 0.13 a	1.03 ± 0.28 a
		Dec. 12	0.31 ± 0.08 b	0.09 ± 0.05 c
		Jan. 09	0.21 ± 0.11 bc	0.20 ± 0.09 bc
		Jan. 23	0.13 ± 0.05 bc	0.20 ± 0.01 bc
		Feb. 27	0.05 ± 0.01 c	0.09 ± 0.02 c
	XERICO	Oct. 17	1.06 ± 0.37 c	1.05 ± 0.37 c
		Dec. 12	0.43 ± 0.17 d	0.09 ± 0.05 d
		Jan. 09	2.43 ± 0.43 a	0.42 ± 0.17 d
		Jan. 23	1.93 ± 0.49 b	0.22 ± 0.03 d
		Feb. 27	0.14 ± 0.02 d	0.02 ± 0.01 d
	NCED4	Oct. 17	1.00 ± 0.11 c	1.04 ± 0.36 c
		Dec. 12	0.51 ± 0.19 ef	0.40 ± 0.18 f
		Jan. 09	2.48 ± 0.21 a	2.54 ± 0.11 a
		Jan. 23	1.46 ± 0.07 b	0.61 ± 0.07 def
		Feb. 27	0.93 ± 0.24 cd	0.83 ± 0.25 cde
	bZIP	Oct. 17	1.03 ± 0.28 b	1.01 ± 0.15 b
		Dec. 12	1.00 ± 0.34 b	0.35 ± 0.12 cd
		Jan. 09	1.81 ± 0.31 a	0.74 ± 0.29 b
		Jan. 23	0.71 ± 0.23 bc	0.16 ± 0.05 d
		Feb. 27	0.22 ± 0.02 d	0.10 ± 0.06 d
	PYR	Oct. 17	1.00 ± 0.10 bc	1.03 ± 0.31 b
		Dec. 12	0.63 ± 0.17 cd	0.86 ± 0.24 bcd
		Jan. 09	0.58 ± 0.10 d	0.79 ± 0.22 bcd
		Jan. 23	0.61 ± 0.29 cd	0.48 ± 0.03 d
		Feb. 27	1.08 ± 0.12 b	1.65 ± 0.31 a
	PIF3	Oct. 17	1.00 ± 0.07 d	1.6 ± 1.35 cd
		Dec. 12	1.00 ± 0.32 d	2.89 ± 1.09 b
		Jan. 09	2.45 ± 0.27 bc	5.29 ± 0.89 a
		Jan. 23	0.64 ± 0.17 d	1.48 ± 0.17 cd
		Feb. 27	0.74 ± 0.11 d	1.81 ± 0.36 bcd
	SPT	Oct. 17	1.00 ± 0.12 a	1.01 ± 0.19 a
		Dec. 12	0.62 ± 0.19 b	0.47 ± 0.23 bcd
		Jan. 09	0.32 ± 0.07 cde	0.55 ± 0.08 bc
		Jan. 23	0.19 ± 0.06 e	0.40 ± 0.12 bcde
		Feb. 27	0.25 ± 0.06 de	0.64 ± 0.13 b
	GIDIA	Oct. 17	1.01 ± 0.15 cd	1.05 ± 0.38 cd
		Dec. 12	1.30 ± 0.31 c	0.94 ± 0.33 cde
		Jan. 09	3.18 ± 0.16 a	2.25 ± 0.84 b
		Jan. 23	0.90 ± 0.53 cdef	0.42 ± 0.07 def
		Feb. 27	0.25 ± 0.13 ef	0.22 ± 0.08 f
	GRF2	Oct. 17	1.01 ± 0.18 b	1.03 ± 0.30 b
		Dec. 12	1.50 ± 0.20 a	0.48 ± 0.16 c
		Jan. 09	0.53 ± 0.14 bc	1.92 ± 0.51 a
		Jan. 23	0.55 ± 0.19 bc	0.49 ± 0.06 c
		Feb. 27	0.67 ± 0.22 bc	0.84 ± 0.4 bc
	RGA1	Oct. 17	1.03 ± 0.30 a	1.05 ± 0.37 a
		Dec. 12	0.57 ± 0.11 bc	0.24 ± 0.13 c
		Jan. 09	0.27 ± 0.05 c	0.93 ± 0.37 ab
		Jan. 23	0.20 ± 0.09 c	0.60 ± 0.07 bc
		Feb. 27	0.20 ± 0.09 c	0.58 ± 0.20 bc
	GA2ox8	Oct. 17	1.01 ± 0.18 d	1.03 ± 0.30 d
		Dec. 12	6.37 ± 0.43 a	0.80 ± 0.19 de
		Jan. 09	3.95 ± 0.34 b	2.52 ± 0.65 c
		Jan. 23	3.06 ± 1.33 c	1.14 ± 0.17 d
		Feb. 27	0.05 ± 0.01 e	0.02 ± 0.01 e
	GASA4	Oct. 17	1.00 ± 0.09 bc	1.07 ± 0.41 b
		Dec. 12	0.54 ± 0.16 d	0.62 ± 0.21 cd
		Jan. 09	0.36 ± 0.04 d	1.59 ± 0.37 a
		Jan. 23	0.43 ± 0.30 d	0.57 ± 0.09 d
		Feb. 27	0.28 ± 0.06 d	0.39 ± 0.17 d
	SPY	Oct. 17	1.02 ± 0.25 bcd	1.06 ± 0.40 bc
		Dec. 12	1.29 ± 0.34 b	0.92 ± 0.27 bcd
		Jan. 09	2.23 ± 0.29 a	2.28 ± 0.49 a
		Jan. 23	0.63 ± 0.22 cde	0.46 ± 0.13 de
		Feb. 27	0.28 ± 0.38 e	0.35 ± 0.12 e
MADS‑box gene-related	SOC1	Oct. 17	1.04 ± 0.32 f	1.03 ± 0.29 f
		Dec. 12	70.8 ± 28.12 de	19.27 ± 1.64 ef
		Jan. 09	776.21 ± 58.68 a	191.02 ± 84.88 b
		Jan. 23	145.09 ± 29.11 bc	63.31 ± 10.66 def
		Feb. 27	88.95 ± 22.93 cd	57.9 ± 13.94 def
	SVP	Oct. 17	1.01 ± 0.14 bc	1.03 ± 0.27 bc
		Dec. 12	1.49 ± 0.36 ab	1.09 ± 0.32 bc
		Jan. 09	1.04 ± 0.29 bc	1.90 ± 0.63 a
		Jan. 23	0.43 ± 0.18 d	0.84 ± 0.25 cd
		Feb. 27	0.58 ± 0.06 cd	1.54 ± 0.13 ab
	AP1	Oct. 17	1.01 ± 0.14 bc	1.06 ± 0.42 bc
		Dec. 12	2.43 ± 0.23 a	0.74 ± 0.16 bc
		Jan. 09	2.53 ± 0.47 a	1.23 ± 0.24 b
		Jan. 23	0.86 ± 0.43 bc	0.57 ± 0.05 c
		Feb. 27	0.71 ± 0.13 bc	0.90 ± 0.08 bc
	SPL	Oct. 17	1.03 ± 0.29 bcd	1.06 ± 0.46 abcd
		Dec. 12	1.25 ± 0.28 abc	1.47 ± 0.34 ab
		Jan. 09	1.59 ± 0.63 ab	1.77 ± 0.19 ab
		Jan. 23	1.10 ± 0.37 abcd	0.42 ± 0.15 d
		Feb. 27	1.79 ± 0.64 a	0.61 ± 0.14 cd
	CBF4	Oct. 17	1.05 ± 0.39 b	1.09 ± 0.58 b
		Dec. 12	0.25 ± 0.05 c	0.41 ± 0.15 c
		Jan. 09	2.11 ± 0.24 a	2.43 ± 0.11 a
		Jan. 23	0.19 ± 0.12 c	0.05 ± 0.01 c
		Feb. 27	0.04 ± 0.01 c	0.04 ± 0.02 c
Photoperiod pathway related	LOS1	Oct. 17	1.00 ± 0.11 a	1.02 ± 0.26 a
		Dec. 12	0.25 ± 0.08 cd	0.05 ± 0.02 d
		Jan. 09	0.17 ± 0.04 cd	0.22 ± 0.04 cd
		Jan. 23	0.64 ± 0.19 b	0.35 ± 0.05 c
		Feb. 27	0.20 ± 0.04 cd	0.13 ± 0.08 d
	PHYA	Oct. 17	1.03 ± 0.28 c	1.02 ± 0.26 c
		Dec. 12	1.69 ± 0.25 ab	1.26 ± 0.09 bc
		Jan. 09	0.31 ± 0.09 e	2.08 ± 0.47 a
		Jan. 23	0.28 ± 0.10 e	0.49 ± 0.06 de
		Feb. 27	0.43 ± 0.10 de	0.81 ± 0.44 cd
	LHCB	Oct. 17	1.01 ± 0.18 e	1.11 ± 0.59 e
		Dec. 12	1.31 ± 0.34 e	1.66 ± 0.54 de
		Jan. 09	6.70 ± 0.90 a	4.82 ± 0.97 b
		Jan. 23	3.45 ± 1.70 c	2.78 ± 0.16 cd
		Feb. 27	0.85 ± 0.22 e	0.87 ± 0.77 e
	LHY	Oct. 17	1.02 ± 0.26 cd	1.05 ± 0.41 cd
		Dec. 12	3.77 ± 1.04 a	0.42 ± 0.17 d
		Jan. 09	2.32 ± 0.21 b	3.57 ± 0.54 a
		Jan. 23	2.23 ± 1.27 b	0.80 ± 0.30 cd
		Feb. 27	1.89 ± 0.58 bc	1.16 ± 0.62 bcd
	TOC1	Oct. 17	1.06 ± 0.42 cd	1.02 ± 0.26 cd
		Dec. 12	1.60 ± 0.40 bc	0.10 ± 0.10 d
		Jan. 09	6.85 ± 1.01 b	2.03 ± 0.49 bc
		Jan. 23	2.34 ± 1.25 a	0.24 ± 0.10 d
		Feb. 27	0.39 ± 0.06 d	0.07 ± 0.01 d
Oxidative stress, growth and development related	PAO2	Oct. 17	1.21 ± 0.95 b	1.11 ± 0.55 b
		Dec. 12	2.32 ± 0.16 b	16.83 ± 15.36 a
		Jan. 09	2.00 ± 3.47 b	5.04 ± 4.32 b
		Jan. 23	0.01 ± 0.02 b	0.71 ± 0.22 b
		Feb. 27	0.00 ± 0.00 b	0.50 ± 0.42 b
	GSH2	Oct. 17	1.46 ± 1.49 c	1.10 ± 0.59 c
		Dec. 12	5.36 ± 3.12 bc	22.27 ± 19.29 ab
		Jan. 09	24.42 ± 23.92 a	4.97 ± 4.07 bc
		Jan. 23	3.25 ± 3.22 c	0.87 ± 0.13 c
		Feb. 27	2.95 ± 2.76 c	0.63 ± 0.53 c
	GRXS1	Oct. 17	1.03 ± 0.28 b	1.03 ± 0.31 b
		Dec. 12	1.26 ± 0.14 b	0.30 ± 0.07 cd
		Jan. 09	1.73 ± 0.07 a	1.04 ± 0.26 b
		Jan. 23	0.49 ± 0.15 cd	0.41 ± 0.06 cd
		Feb. 27	0.55 ± 0.22 c	0.18 ± 0.09 d
	CAT2	Oct. 17	1.01 ± 0.19 b	1.11 ± 0.53 b
		Dec. 12	0.87 ± 0.19 bc	0.25 ± 0.09 de
		Jan. 09	2.99 ± 0.22 a	0.69 ± 0.28 bcd
		Jan. 23	0.93 ± 0.49 bc	0.34 ± 0.17 de
		Feb. 27	0.41 ± 0.23 cde	0.11 ± 0.03 e
	PER52	Oct. 17	1.01 ± 0.18 b	1.06 ± 0.40 b
		Dec. 12	0.79 ± 0.36 b	0.35 ± 0.08 b
		Jan. 09	4.90 ± 0.8 a	1.10 ± 0.29 b
		Jan. 23	4.16 ± 1.00 a	0.15 ± 0.01 b
		Feb. 27	0.88 ± 1.02 b	0.37 ± 0.2 b
	MAPKKK5	Oct. 17	1.44 ± 1.54 b	1.12 ± 0.63 b
		Dec. 12	2.13 ± 1.27 b	5.31 ± 5.38 ab
		Jan. 09	11.25 ± 12.89 a	1.38 ± 0.88 b
		Jan. 23	3.64 ± 3.88 ab	0.62 ± 0.18 b
		Feb. 27	2.60 ± 2.35 ab	0.41 ± 0.34 b
	WORKY	Oct. 17	1.02 ± 0.27 bc	1.01 ± 0.21 bc
		Dec. 12	0.39 ± 0.12 cd	0.67 ± 0.06 bcd
		Jan. 09	1.17 ± 0.08 b	3.86 ± 1.04 a
		Jan. 23	0.47 ± 0.18 bcd	0.41 ± 0.06 cd
		Feb. 27	0.27 ± 0.04 d	0.98 ± 0.45 bcd
	CYCD3	Oct. 17	1.00 ± 0.03 abc	1.14 ± 0.68 abc
		Dec. 12	0.58 ± 0.04 cde	1.51 ± 0.58 a
		Jan. 09	0.96 ± 0.18 abcd	1.15 ± 0.09 abc
		Jan. 23	0.31 ± 0.18 e	0.9 ± 0.24 bcd
		Feb. 27	0.41 ± 0.18 de	1.23 ± 0.04 ab
	EXPA6	Oct. 17	1.00 ± 0.06 bc	1.05 ± 0.37 bc
		Dec. 12	0.41 ± 0.11 c	3.62 ± 1.17 a
		Jan. 09	0.16 ± 0.09 c	4.52 ± 1.26 a
		Jan. 23	0.12 ± 0.04 c	0.77 ± 0.27 bc
		Feb. 27	0.16 ± 0.07 c	1.87 ± 0.92 b
	EXPLA2	Oct. 17	1.07 ± 0.49 cd	1.08 ± 0.56 cd
		Dec. 12	3.79 ± 1.30 c	1.83 ± 1.85 cd
		Jan. 09	18.65 ± 3.88 a	8.68 ± 2.22 b
		Jan. 23	2.14 ± 1.51 cd	0.26 ± 0.09 d
		Feb. 27	0.33 ± 0.31 d	0.19 ± 0.07 d
	CDKB22	Oct. 17	1.03 ± 0.28 c	1.24 ± 0.90 c
		Dec. 12	0.47 ± 0.14 c	3.14 ± 2.65 c
		Jan. 09	0.99 ± 0.68 c	11.82 ± 3.10 a
		Jan. 23	0.33 ± 0.18 c	1.99 ± 0.61 c
		Feb. 27	2.72 ± 3.38 c	6.47 ± 1.82 b
	LEA	Oct. 17	1.01 ± 0.17 de	1.05 ± 0.38 de
		Dec. 12	4.65 ± 0.92 a	1.51 ± 0.35 cd
		Jan. 09	3.32 ± 0.22 b	1.23 ± 0.31 de
		Jan. 23	2.13 ± 0.78 c	0.46 ± 0.05 ef
		Feb. 27	0.04 ± 0.02 f	0.01 ± 0.01 f
	COR413	Oct. 17	1.00 ± 0.13 de	1.07 ± 0.42 de
		Dec. 12	5.01 ± 0.88 a	0.81 ± 0.14 e
		Jan. 09	3.18 ± 0.11 b	2.02 ± 0.30 c
		Jan. 23	1.80 ± 0.99 cd	0.48 ± 0.07 e
		Feb. 27	0.62 ± 0.11 e	0.23 ± 0.13 e
	HSP70	Oct. 17	1.01 ± 0.16 b	1.03 ± 0.25 b
		Dec. 12	0.58 ± 0.11 cd	0.71 ± 0.29 bc
		Jan. 09	0.67 ± 0.23 bcd	1.51 ± 0.33 a
		Jan. 23	0.63 ± 0.31 bcd	0.43 ± 0.07 cd
		Feb. 27	0.41 ± 0.16 cd	0.29 ± 0.15 d
	HIS1	Oct. 17	1.01 ± 0.17 bcd	1.06 ± 0.4 bc
		Dec. 12	0.53 ± 0.17 de	0.23 ± 0.02 e
		Jan. 09	0.57 ± 0.13 cde	1.77 ± 0.34 a
		Jan. 23	0.22 ± 0.14 e	0.59 ± 0.09 cde
		Feb. 27	0.19 ± 0.09 e	1.17 ± 0.57 b
Note: All values are means ± standard deviation, different letters indicate statistically significant differences (P < 0.05) across both move dates and cultivars. Oct. , October; Nov. , November; Dec. , December; Jan. , January; Feb. , February.
